# Supplementary material for: Comparison of fecal and oral collection methods for studies of the human microbiota in two Iranian cohorts
Source: BMC Microbiol. 2021 Nov 22;21:324. doi: 10.1186/s12866-021-02387-9 (PMC8607576; doi:10.1186/s12866-021-02387-9)
Supplement: Supplementary file 2 — Additional file 2. [file 12866_2021_2387_MOESM2_ESM.xlsx]

## Sheet: Table S1
Supplemental Table 1. Stability of fecal samples incubated at room temperature for four days (day-4) compared to frozen immediately (day-0) for the relative abundance of three alpha-diversity metrics, four beta-diversity matrices and three phyla using intraclass correlation coefficients (ICC) from Gonbad and Yazd, Iran
	RNAlater							FOBT card
	Pooled analyzed		Gonbad		Yazd			Pooled analyzed		Gonbad		Yazd
	ICC	95% CI	ICC	95% CI	ICC	95% CI	p-heterogeneity	ICC	95% CI	ICC	95% CI	ICC	95% CI	p-heterogeneity
Observed species	0.85	0.76, 0.91	0.87	0.78, 0.92	0.83	0.64, 0.93	0.438	0.88	0.80, 0.93	0.86	0.73, 0.93	0.9	0.79, 0.95	0.327
Faith’s PD	0.88	0.79, 0.95	0.91	0.83, 0.95	0.87	0.67, 0.96	0.250	0.9	0.84, 0.94	0.92	0.86, 0.96	0.89	0.78, 0.95	0.404
Shannon index	0.91	0.84, 0.96	0.93	0.84, 0.97	0.89	0.77, 0.96	0.209	0.88	0.78, 0.94	0.82	0.62, 0.94	0.92	0.82, 0.97	0.012*
Bray-Curtis	0.97	0.94, 0.99	0.98	0.95, 1.00	0.95	0.89, 0.99	0.031*	0.94	0.88, 0.98	0.91	0.80, 0.98	0.97	0.93, 0.99	<0.001*
Generalized UniFrac	0.93	0.86, 0.97	0.97	0.94, 0.99	0.86	0.71, 0.96	<0.001*	0.9	0.79, 0.97	0.87	0.72, 0.97	0.95	0.90, 0.98	0.004*
Unweighted UniFrac	0.94	0.88, 0.98	0.96	0.91, 0.99	0.92	0.81, 0.98	0.034*	0.95	0.92, 0.97	0.97	0.94, 0.98	0.94	0.87, 0.97	0.103
Weighted UniFrac	0.92	0.85, 0.96	0.97	0.93, 0.99	0.87	0.73, 0.95	<0.001*	0.9	0.82, 0.97	0.87	0.72, 0.97	0.95	0.90, 0.98	0.004*
Firmicutes	0.88	0.80, 0.94	0.93	0.87, 0.96	0.84	0.65, 0.94	0.012*	0.87	0.76, 0.94	0.84	0.65, 0.96	0.91	0.81, 0.96	0.086
Bacteroidetes	0.91	0.83, 0.95	0.94	0.89, 0.97	0.88	0.74, 0.95	0.021*	0.89	0.77, 0.95	0.84	0.65, 0.95	0.95	0.88, 0.97	0.001*
Proteobacteria	0.96	0.94, 0.98	0.97	0.92, 0.99	0.95	0.92, 0.98	0.187	0.97	0.94, 0.99	0.99	0.96, 1.00	0.96	0.91, 0.99	<0.001*
*Determined to be signficant at a p-value <0.05.

## Sheet: Table S2
Supplemental Table 2. Differential abundance analysis of phylum and genus level changes comparing RNAlater and FOBT card fecal samples after incubation at room temperature for four days (day-4) to frozen immediately (day-0) from Gonbad and Yazd, Iran
		RNAlater				FOBT card
	Level	Day-0 mean (SD)	Day-4 mean (SD)	p.value	FDR	Day-0 mean (SD)	Day-4 mean (SD)	p.value	FDR
Actinobacteria	Phylum	0.0137 (0.0183)	0.0203 (0.0345)	0.001	0.009*	0.0402 (0.0622)	0.0444 (0.0624)	0.008	0.025
Bacteroidetes	Phylum	0.5167 (0.2094)	0.5077 (0.2189)	0.563	0.563	0.3951 (0.2098)	0.3738 (0.2022)	0.014	0.032
Cyanobacteria	Phylum	0.0055 (0.0162)	0.0063 (0.0192)	0.155	0.328	0.0022 (0.0065)	0.0023 (0.0062)	0.9	0.961
Deinococcus-Thermus	Phylum	0.0001 (0.0002)	0.0000 (0.0001)	0.443	0.507	0.0000 (0.0001)	0.0002 (0.0004)	0.008	0.025
Firmicutes	Phylum	0.3893 (0.1762)	0.3770 (0.1751)	0.296	0.445	0.5101 (0.1832)	0.5315 (0.1736)	0.005	0.025
Lentisphaerae	Phylum	0.0026 (0.0100)	0.0029 (0.0116)	0.451	0.507	0.0009 (0.0036)	0.0012 (0.0053)	0.961	0.961
Proteobacteria	Phylum	0.0578 (0.0866)	0.0683 (0.1101)	0.016	0.058	0.0422 (0.0787)	0.0382 (0.0677)	0.256	0.383
Tenericutes	Phylum	0.0099 (0.0162)	0.0124 (0.0198)	0.019	0.058	0.0063 (0.0111)	0.0064 (0.0110)	0.833	0.961
Verrucomicrobia	Phylum	0.0039 (0.0071)	0.0045 (0.0094)	0.182	0.328	0.0027 (0.0058)	0.0019 (0.0039)	0.126	0.226
Actinobacteria;Actinobacteria;Bifidobacteriales;Bifidobacteriaceae;Bifidobacterium	Genus	0.0107 (0.0168)	0.0156 (0.0324)	0.025	0.164	0.0315 (0.0614)	0.0359 (0.0620)	0.001	0.081
Actinobacteria;Coriobacteriia;Coriobacteriales;Coriobacteriaceae;Collinsella	Genus	0.0023 (0.0038)	0.0036 (0.0058)	<0.001	0.006*	0.0062 (0.0074)	0.0065 (0.0080)	0.425	0.731
Actinobacteria;Coriobacteriia;Coriobacteriales;Coriobacteriales Incertae Sedis;uncultured	Genus	0.0001 (0.0003)	0.0001 (0.0005)	0.009	0.076	0.0001 (0.0003)	0.0001 (0.0003)	0.889	0.942
Actinobacteria;Coriobacteriia;Coriobacteriales;Eggerthellaceae;Eggerthella	Genus	0.0000 (0.0001)	0.0000 (0.0001)	0.675	0.863	0.0001 (0.0003)	0.0001 (0.0002)	0.61	0.839
Actinobacteria;Coriobacteriia;Coriobacteriales;Eggerthellaceae;Enterorhabdus	Genus	0.0002 (0.0004)	0.0003 (0.0005)	0.011	0.085	0.0005 (0.0007)	0.0004 (0.0007)	0.355	0.665
Actinobacteria;Coriobacteriia;Coriobacteriales;Eggerthellaceae;Senegalimassilia	Genus	0.0001 (0.0002)	0.0001 (0.0003)	0.319	0.598	0.0004 (0.0006)	0.0004 (0.0005)	0.286	0.606
Actinobacteria;Coriobacteriia;Coriobacteriales;Eggerthellaceae;uncultured	Genus	0.0001 (0.0002)	0.0001 (0.0003)	0.27	0.58	0.0004 (0.0006)	0.0003 (0.0006)	0.161	0.483
Bacteroidetes;Bacteroidia;Bacteroidales;Bacteroidaceae;Bacteroides	Genus	0.0785 (0.1249)	0.0735 (0.1246)	0.217	0.523	0.0442 (0.0741)	0.0404 (0.0679)	0.032	0.228
Bacteroidetes;Bacteroidia;Bacteroidales;Barnesiellaceae;Barnesiella	Genus	0.0013 (0.0024)	0.0013 (0.0021)	0.764	0.904	0.0008 (0.0013)	0.0008 (0.0012)	0.774	0.919
Bacteroidetes;Bacteroidia;Bacteroidales;Barnesiellaceae;Coprobacter	Genus	0.0001 (0.0004)	0.0001 (0.0004)	0.601	0.845	0.0001 (0.0002)	0.0001 (0.0002)	0.149	0.473
Bacteroidetes;Bacteroidia;Bacteroidales;Marinifilaceae;Butyricimonas	Genus	0.0007 (0.0008)	0.0007 (0.0008)	0.886	0.957	0.0003 (0.0005)	0.0003 (0.0004)	0.796	0.919
Bacteroidetes;Bacteroidia;Bacteroidales;Marinifilaceae;Odoribacter	Genus	0.0006 (0.0007)	0.0006 (0.0006)	0.354	0.645	0.0004 (0.0005)	0.0004 (0.0003)	0.986	1
Bacteroidetes;Bacteroidia;Bacteroidales;Muribaculaceae;CAG-873	Genus	0.0034 (0.0142)	0.0025 (0.0113)	0.295	0.58	0.0020 (0.0120)	0.0018 (0.0106)	0.106	0.423
Bacteroidetes;Bacteroidia;Bacteroidales;Muribaculaceae;metagenome	Genus	0.0019 (0.0036)	0.0021 (0.0039)	0.746	0.904	0.0018 (0.0035)	0.0014 (0.0024)	0.427	0.731
Bacteroidetes;Bacteroidia;Bacteroidales;Prevotellaceae;Alloprevotella	Genus	0.0191 (0.0365)	0.0196 (0.0384)	0.16	0.484	0.0136 (0.0253)	0.0137 (0.0269)	0.437	0.738
Bacteroidetes;Bacteroidia;Bacteroidales;Prevotellaceae;Paraprevotella	Genus	0.0011 (0.0023)	0.0010 (0.0020)	0.819	0.937	0.0009 (0.0018)	0.0009 (0.0017)	0.577	0.819
Bacteroidetes;Bacteroidia;Bacteroidales;Prevotellaceae;Prevotella 2	Genus	0.0183 (0.0487)	0.0163 (0.0356)	0.381	0.677	0.0107 (0.0235)	0.0111 (0.0281)	0.681	0.881
Bacteroidetes;Bacteroidia;Bacteroidales;Prevotellaceae;Prevotella 7	Genus	0.0046 (0.0180)	0.0050 (0.0220)	0.587	0.842	0.0025 (0.0086)	0.0026 (0.0102)	0.478	0.762
Bacteroidetes;Bacteroidia;Bacteroidales;Prevotellaceae;Prevotella 9	Genus	0.3577 (0.2754)	0.3563 (0.2756)	0.634	0.85	0.3019 (0.2419)	0.2838 (0.2280)	0.126	0.431
Bacteroidetes;Bacteroidia;Bacteroidales;Prevotellaceae;Prevotellaceae NK3B31 group	Genus	0.0011 (0.0044)	0.0010 (0.0042)	0.083	0.346	0.0007 (0.0027)	0.0007 (0.0024)	0.838	0.92
Bacteroidetes;Bacteroidia;Bacteroidales;Prevotellaceae;Prevotellaceae UCG-003	Genus	0.0020 (0.0070)	0.0017 (0.0055)	0.441	0.705	0.0010 (0.0030)	0.0011 (0.0039)	0.726	0.889
Bacteroidetes;Bacteroidia;Bacteroidales;Prevotellaceae;uncultured	Genus	0.0069 (0.0156)	0.0059 (0.0131)	0.078	0.344	0.0040 (0.0080)	0.0046 (0.0094)	0.271	0.593
Bacteroidetes;Bacteroidia;Bacteroidales;Rikenellaceae;Alistipes	Genus	0.0066 (0.0140)	0.0076 (0.0168)	0.757	0.904	0.0041 (0.0084)	0.0039 (0.0089)	0.048	0.285
Bacteroidetes;Bacteroidia;Bacteroidales;Rikenellaceae;Rikenellaceae RC9 gut group	Genus	0.0025 (0.0069)	0.0022 (0.0064)	0.33	0.609	0.0012 (0.0030)	0.0011 (0.0025)	0.198	0.522
Bacteroidetes;Bacteroidia;Bacteroidales;Tannerellaceae;Parabacteroides	Genus	0.0065 (0.0180)	0.0072 (0.0216)	0.382	0.677	0.0028 (0.0061)	0.0030 (0.0078)	0.906	0.951
Bacteroidetes;Bacteroidia;Bacteroidales;uncultured;uncultured bacterium	Genus	0.0006 (0.0016)	0.0005 (0.0017)	0.834	0.937	0.0003 (0.0011)	0.0003 (0.0012)	0.8	0.919
Cyanobacteria;Melainabacteria;Gastranaerophilales;Other;Other	Genus	0.0012 (0.0041)	0.0016 (0.0058)	0.104	0.405	0.0008 (0.0032)	0.0008 (0.0037)	0.514	0.799
Firmicutes;Bacilli;Bacillales;Bacillaceae;Geobacillus	Genus	0.0001 (0.0004)	0.0001 (0.0004)	0.888	0.957	0.0001 (0.0002)	0.0003 (0.0005)	0.003	0.081
Firmicutes;Bacilli;Lactobacillales;Enterococcaceae;Enterococcus	Genus	0.0003 (0.0021)	0.0018 (0.0140)	0.554	0.819	0.0025 (0.0129)	0.0032 (0.0170)	0.056	0.294
Firmicutes;Bacilli;Lactobacillales;Lactobacillaceae;Lactobacillus	Genus	0.0014 (0.0035)	0.0019 (0.0055)	0.097	0.394	0.0023 (0.0040)	0.0029 (0.0057)	0.163	0.483
Firmicutes;Bacilli;Lactobacillales;Streptococcaceae;Lactococcus	Genus	0.0001 (0.0007)	0.0002 (0.0012)	0.036	0.204	0.0009 (0.0047)	0.0011 (0.0057)	0.625	0.839
Firmicutes;Bacilli;Lactobacillales;Streptococcaceae;Streptococcus	Genus	0.0015 (0.0031)	0.0018 (0.0037)	0.199	0.506	0.0041 (0.0089)	0.0048 (0.0112)	0.269	0.593
Firmicutes;Clostridia;Clostridiales;Christensenellaceae;Christensenellaceae R-7 group	Genus	0.0097 (0.0110)	0.0094 (0.0112)	0.418	0.688	0.0081 (0.0132)	0.0069 (0.0086)	0.446	0.745
Firmicutes;Clostridia;Clostridiales;Christensenellaceae;Other	Genus	0.0032 (0.0075)	0.0035 (0.0117)	0.116	0.421	0.0032 (0.0076)	0.0027 (0.0074)	0.228	0.566
Firmicutes;Clostridia;Clostridiales;Clostridiaceae 1;Clostridium sensu stricto 1	Genus	0.0033 (0.0065)	0.0048 (0.0097)	0.002	0.03	0.0076 (0.0135)	0.0094 (0.0159)	0.005	0.087
Firmicutes;Clostridia;Clostridiales;Clostridiales vadinBB60 group;Clostridiales bacterium enrichment culture clone 06-1235251-67	Genus	0.0003 (0.0010)	0.0004 (0.0013)	0.407	0.688	0.0001 (0.0005)	0.0001 (0.0006)	0.933	0.967
Firmicutes;Clostridia;Clostridiales;Clostridiales vadinBB60 group;gut metagenome	Genus	0.0007 (0.0026)	0.0005 (0.0022)	0.033	0.194	0.0003 (0.0012)	0.0004 (0.0018)	0.107	0.423
Firmicutes;Clostridia;Clostridiales;Clostridiales vadinBB60 group;metagenome	Genus	0.0005 (0.0026)	0.0006 (0.0030)	0.142	0.463	0.0001 (0.0007)	0.0002 (0.0008)	0.834	0.92
Firmicutes;Clostridia;Clostridiales;Clostridiales vadinBB60 group;uncultured bacterium	Genus	0.0017 (0.0055)	0.0019 (0.0071)	0.909	0.958	0.0006 (0.0023)	0.0007 (0.0027)	0.711	0.889
Firmicutes;Clostridia;Clostridiales;Clostridiales vadinBB60 group;uncultured organism	Genus	0.0020 (0.0090)	0.0011 (0.0045)	0.065	0.299	0.0003 (0.0015)	0.0002 (0.0010)	0.097	0.406
Firmicutes;Clostridia;Clostridiales;Family XIII;Family XIII AD3011 group	Genus	0.0003 (0.0007)	0.0003 (0.0006)	0.723	0.904	0.0003 (0.0005)	0.0003 (0.0005)	0.773	0.919
Firmicutes;Clostridia;Clostridiales;Family XIII;Mogibacterium	Genus	0.0000 (0.0002)	0.0001 (0.0003)	0.675	0.863	0.0004 (0.0012)	0.0005 (0.0011)	1	1
Firmicutes;Clostridia;Clostridiales;Family XIII;Other	Genus	0.0001 (0.0004)	0.0001 (0.0005)	0.616	0.849	0.0002 (0.0004)	0.0003 (0.0005)	0.628	0.839
Firmicutes;Clostridia;Clostridiales;Lachnospiraceae;Agathobacter	Genus	0.0311 (0.0481)	0.0278 (0.0408)	0.227	0.538	0.0275 (0.0300)	0.0302 (0.0344)	0.005	0.087
Firmicutes;Clostridia;Clostridiales;Lachnospiraceae;Anaerostipes	Genus	0.0023 (0.0053)	0.0022 (0.0056)	0.571	0.835	0.0062 (0.0067)	0.0068 (0.0069)	0.052	0.285
Firmicutes;Clostridia;Clostridiales;Lachnospiraceae;Blautia	Genus	0.0098 (0.0104)	0.0096 (0.0099)	0.417	0.688	0.0522 (0.0369)	0.0575 (0.0374)	0.002	0.081
Firmicutes;Clostridia;Clostridiales;Lachnospiraceae;Butyrivibrio	Genus	0.0125 (0.0324)	0.0117 (0.0319)	0.286	0.58	0.0093 (0.0267)	0.0112 (0.0290)	0.415	0.731
Firmicutes;Clostridia;Clostridiales;Lachnospiraceae;CAG-56	Genus	0.0005 (0.0010)	0.0004 (0.0009)	0.153	0.483	0.0011 (0.0018)	0.0014 (0.0024)	0.018	0.191
Firmicutes;Clostridia;Clostridiales;Lachnospiraceae;Coprococcus 1	Genus	0.0006 (0.0009)	0.0007 (0.0008)	0.761	0.904	0.0021 (0.0018)	0.0025 (0.0021)	0.015	0.177
Firmicutes;Clostridia;Clostridiales;Lachnospiraceae;Coprococcus 2	Genus	0.0071 (0.0091)	0.0066 (0.0080)	0.67	0.863	0.0087 (0.0103)	0.0094 (0.0112)	0.253	0.57
Firmicutes;Clostridia;Clostridiales;Lachnospiraceae;Coprococcus 3	Genus	0.0026 (0.0023)	0.0019 (0.0021)	<0.001	0.009*	0.0039 (0.0030)	0.0042 (0.0027)	0.026	0.221
Firmicutes;Clostridia;Clostridiales;Lachnospiraceae;Dorea	Genus	0.0053 (0.0059)	0.0069 (0.0082)	0.008	0.074	0.0112 (0.0072)	0.0121 (0.0071)	0.028	0.222
Firmicutes;Clostridia;Clostridiales;Lachnospiraceae;Fusicatenibacter	Genus	0.0085 (0.0154)	0.0060 (0.0102)	0.005	0.061	0.0104 (0.0121)	0.0120 (0.0125)	0	0.043
Firmicutes;Clostridia;Clostridiales;Lachnospiraceae;GCA-900066575	Genus	0.0003 (0.0004)	0.0003 (0.0004)	0.473	0.738	0.0002 (0.0004)	0.0002 (0.0003)	0.297	0.62
Firmicutes;Clostridia;Clostridiales;Lachnospiraceae;Lachnoclostridium	Genus	0.0031 (0.0054)	0.0029 (0.0050)	0.143	0.463	0.0037 (0.0144)	0.0039 (0.0160)	0.786	0.919
Firmicutes;Clostridia;Clostridiales;Lachnospiraceae;Lachnospira	Genus	0.0054 (0.0057)	0.0049 (0.0051)	0.14	0.463	0.0033 (0.0037)	0.0035 (0.0033)	0.094	0.403
Firmicutes;Clostridia;Clostridiales;Lachnospiraceae;Lachnospiraceae FCS020 group	Genus	0.0002 (0.0003)	0.0002 (0.0004)	0.864	0.952	0.0006 (0.0008)	0.0006 (0.0009)	0.688	0.881
Firmicutes;Clostridia;Clostridiales;Lachnospiraceae;Lachnospiraceae ND3007 group	Genus	0.0040 (0.0041)	0.0032 (0.0035)	0.005	0.062	0.0049 (0.0043)	0.0054 (0.0046)	0.052	0.285
Firmicutes;Clostridia;Clostridiales;Lachnospiraceae;Lachnospiraceae NK3A20 group	Genus	0.0001 (0.0006)	0.0001 (0.0003)	0.108	0.405	0.0002 (0.0008)	0.0002 (0.0008)	0.944	0.972
Firmicutes;Clostridia;Clostridiales;Lachnospiraceae;Lachnospiraceae NK4A136 group	Genus	0.0013 (0.0033)	0.0012 (0.0035)	0.747	0.904	0.0009 (0.0019)	0.0008 (0.0020)	0.761	0.919
Firmicutes;Clostridia;Clostridiales;Lachnospiraceae;Lachnospiraceae UCG-001	Genus	0.0003 (0.0007)	0.0003 (0.0009)	0.938	0.958	0.0006 (0.0011)	0.0007 (0.0012)	0.422	0.731
Firmicutes;Clostridia;Clostridiales;Lachnospiraceae;Lachnospiraceae UCG-003	Genus	0.0009 (0.0023)	0.0011 (0.0032)	0.233	0.542	0.0004 (0.0012)	0.0005 (0.0014)	0.019	0.191
Firmicutes;Clostridia;Clostridiales;Lachnospiraceae;Lachnospiraceae UCG-004	Genus	0.0020 (0.0023)	0.0018 (0.0021)	0.282	0.58	0.0010 (0.0012)	0.0011 (0.0013)	0.375	0.674
Firmicutes;Clostridia;Clostridiales;Lachnospiraceae;Lachnospiraceae UCG-010	Genus	0.0007 (0.0013)	0.0006 (0.0012)	0.123	0.433	0.0005 (0.0010)	0.0004 (0.0007)	0.364	0.665
Firmicutes;Clostridia;Clostridiales;Lachnospiraceae;Marvinbryantia	Genus	0.0000 (0.0000)	0.0001 (0.0003)	0.181	0.484	0.0004 (0.0008)	0.0005 (0.0012)	0.641	0.842
Firmicutes;Clostridia;Clostridiales;Lachnospiraceae;Roseburia	Genus	0.0101 (0.0113)	0.0095 (0.0106)	0.298	0.58	0.0094 (0.0087)	0.0105 (0.0100)	0.047	0.285
Firmicutes;Clostridia;Clostridiales;Lachnospiraceae;[Eubacterium] eligens group	Genus	0.0070 (0.0095)	0.0055 (0.0080)	0	0.01	0.0043 (0.0056)	0.0042 (0.0051)	0.518	0.799
Firmicutes;Clostridia;Clostridiales;Lachnospiraceae;[Eubacterium] hallii group	Genus	0.0010 (0.0010)	0.0011 (0.0016)	0.673	0.863	0.0047 (0.0039)	0.0051 (0.0039)	0.238	0.566
Firmicutes;Clostridia;Clostridiales;Lachnospiraceae;[Eubacterium] ruminantium group	Genus	0.0033 (0.0074)	0.0030 (0.0057)	0.51	0.779	0.0024 (0.0045)	0.0021 (0.0038)	0.632	0.839
Firmicutes;Clostridia;Clostridiales;Lachnospiraceae;[Eubacterium] ventriosum group	Genus	0.0008 (0.0038)	0.0012 (0.0059)	0.041	0.207	0.0015 (0.0031)	0.0017 (0.0035)	0.112	0.431
Firmicutes;Clostridia;Clostridiales;Lachnospiraceae;[Eubacterium] xylanophilum group	Genus	0.0006 (0.0011)	0.0005 (0.0010)	0.237	0.543	0.0009 (0.0017)	0.0010 (0.0018)	0.15	0.473
Firmicutes;Clostridia;Clostridiales;Lachnospiraceae;[Ruminococcus] gauvreauii group	Genus	0.0019 (0.0029)	0.0012 (0.0018)	0	0.01	0.0042 (0.0047)	0.0045 (0.0044)	0.086	0.394
Firmicutes;Clostridia;Clostridiales;Lachnospiraceae;[Ruminococcus] gnavus group	Genus	0.0001 (0.0007)	0.0002 (0.0007)	0.108	0.405	0.0004 (0.0015)	0.0003 (0.0013)	0.12	0.431
Firmicutes;Clostridia;Clostridiales;Lachnospiraceae;[Ruminococcus] torques group	Genus	0.0028 (0.0034)	0.0041 (0.0054)	0.008	0.074	0.0073 (0.0066)	0.0074 (0.0055)	0.845	0.92
Firmicutes;Clostridia;Clostridiales;Lachnospiraceae;uncultured	Genus	0.0003 (0.0006)	0.0002 (0.0006)	0.251	0.567	0.0003 (0.0007)	0.0004 (0.0008)	0.194	0.522
Firmicutes;Clostridia;Clostridiales;Lachnospiraceae;Other	Genus	0.0242 (0.0172)	0.0249 (0.0177)	0.287	0.58	0.0262 (0.0180)	0.0267 (0.0185)	0.614	0.839
Firmicutes;Clostridia;Clostridiales;Peptococcaceae;Peptococcus	Genus	0.0001 (0.0001)	0.0001 (0.0002)	0.896	0.957	0.0002 (0.0005)	0.0002 (0.0006)	1	1
Firmicutes;Clostridia;Clostridiales;Peptostreptococcaceae;Intestinibacter	Genus	0.0004 (0.0009)	0.0005 (0.0009)	0.179	0.484	0.0020 (0.0040)	0.0024 (0.0043)	0.091	0.403
Firmicutes;Clostridia;Clostridiales;Peptostreptococcaceae;Romboutsia	Genus	0.0011 (0.0015)	0.0017 (0.0023)	0	0.01	0.0048 (0.0078)	0.0063 (0.0101)	0.004	0.081
Firmicutes;Clostridia;Clostridiales;Peptostreptococcaceae;Terrisporobacter	Genus	0.0000 (0.0003)	0.0000 (0.0002)	0.834	0.937	0.0008 (0.0029)	0.0008 (0.0027)	0.126	0.431
Firmicutes;Clostridia;Clostridiales;Ruminococcaceae;Butyricicoccus	Genus	0.0010 (0.0010)	0.0012 (0.0014)	0.757	0.904	0.0029 (0.0022)	0.0027 (0.0018)	0.35	0.665
Firmicutes;Clostridia;Clostridiales;Ruminococcaceae;Candidatus Soleaferrea	Genus	0.0003 (0.0008)	0.0003 (0.0008)	1	1	0.0002 (0.0005)	0.0002 (0.0005)	0.689	0.881
Firmicutes;Clostridia;Clostridiales;Ruminococcaceae;Faecalibacterium	Genus	0.0521 (0.0379)	0.0422 (0.0362)	0.001	0.03	0.0589 (0.0349)	0.0590 (0.0354)	0.809	0.919
Firmicutes;Clostridia;Clostridiales;Ruminococcaceae;Flavonifractor	Genus	0.0003 (0.0008)	0.0003 (0.0008)	0.793	0.924	0.0002 (0.0004)	0.0002 (0.0006)	0.365	0.665
Firmicutes;Clostridia;Clostridiales;Ruminococcaceae;Fournierella	Genus	0.0004 (0.0007)	0.0004 (0.0007)	0.525	0.794	0.0002 (0.0005)	0.0002 (0.0004)	0.603	0.839
Firmicutes;Clostridia;Clostridiales;Ruminococcaceae;Negativibacillus	Genus	0.0003 (0.0008)	0.0002 (0.0007)	0.449	0.708	0.0001 (0.0004)	0.0001 (0.0004)	0.224	0.566
Firmicutes;Clostridia;Clostridiales;Ruminococcaceae;Oscillibacter	Genus	0.0006 (0.0011)	0.0006 (0.0012)	0.931	0.958	0.0003 (0.0006)	0.0003 (0.0004)	0.472	0.761
Firmicutes;Clostridia;Clostridiales;Ruminococcaceae;Ruminiclostridium 5	Genus	0.0003 (0.0005)	0.0003 (0.0006)	0.629	0.85	0.0003 (0.0004)	0.0005 (0.0005)	0.004	0.081
Firmicutes;Clostridia;Clostridiales;Ruminococcaceae;Ruminiclostridium 6	Genus	0.0029 (0.0041)	0.0033 (0.0049)	0.162	0.484	0.0022 (0.0034)	0.0023 (0.0035)	0.24	0.566
Firmicutes;Clostridia;Clostridiales;Ruminococcaceae;Ruminiclostridium 9	Genus	0.0008 (0.0014)	0.0009 (0.0015)	0.04	0.207	0.0008 (0.0008)	0.0006 (0.0008)	0.036	0.242
Firmicutes;Clostridia;Clostridiales;Ruminococcaceae;Ruminococcaceae NK4A214 group	Genus	0.0027 (0.0031)	0.0023 (0.0028)	0.037	0.204	0.0024 (0.0024)	0.0025 (0.0036)	0.532	0.804
Firmicutes;Clostridia;Clostridiales;Ruminococcaceae;Ruminococcaceae UCG-002	Genus	0.0175 (0.0184)	0.0164 (0.0195)	0.496	0.765	0.0157 (0.0195)	0.0141 (0.0174)	0.118	0.431
Firmicutes;Clostridia;Clostridiales;Ruminococcaceae;Ruminococcaceae UCG-003	Genus	0.0017 (0.0014)	0.0014 (0.0012)	0.177	0.484	0.0013 (0.0013)	0.0012 (0.0012)	0.024	0.209
Firmicutes;Clostridia;Clostridiales;Ruminococcaceae;Ruminococcaceae UCG-004	Genus	0.0001 (0.0002)	0.0002 (0.0014)	0.295	0.58	0.0004 (0.0007)	0.0004 (0.0007)	0.856	0.92
Firmicutes;Clostridia;Clostridiales;Ruminococcaceae;Ruminococcaceae UCG-005	Genus	0.0098 (0.0103)	0.0089 (0.0110)	0.184	0.484	0.0089 (0.0113)	0.0083 (0.0099)	0.501	0.79
Firmicutes;Clostridia;Clostridiales;Ruminococcaceae;Ruminococcaceae UCG-008	Genus	0.0002 (0.0006)	0.0003 (0.0006)	0.32	0.598	0.0009 (0.0019)	0.0009 (0.0022)	0.862	0.92
Firmicutes;Clostridia;Clostridiales;Ruminococcaceae;Ruminococcaceae UCG-009	Genus	0.0004 (0.0012)	0.0004 (0.0013)	0.895	0.957	0.0002 (0.0007)	0.0002 (0.0007)	0.187	0.522
Firmicutes;Clostridia;Clostridiales;Ruminococcaceae;Ruminococcaceae UCG-010	Genus	0.0073 (0.0137)	0.0070 (0.0141)	0.398	0.688	0.0037 (0.0077)	0.0033 (0.0075)	0.044	0.285
Firmicutes;Clostridia;Clostridiales;Ruminococcaceae;Ruminococcaceae UCG-013	Genus	0.0007 (0.0014)	0.0010 (0.0016)	0.011	0.084	0.0011 (0.0015)	0.0011 (0.0013)	0.861	0.92
Firmicutes;Clostridia;Clostridiales;Ruminococcaceae;Ruminococcaceae UCG-014	Genus	0.0090 (0.0148)	0.0116 (0.0171)	0.001	0.012	0.0072 (0.0111)	0.0076 (0.0129)	0.344	0.665
Firmicutes;Clostridia;Clostridiales;Ruminococcaceae;Ruminococcus 1	Genus	0.0080 (0.0124)	0.0089 (0.0143)	0.442	0.705	0.0132 (0.0129)	0.0127 (0.0116)	0.565	0.819
Firmicutes;Clostridia;Clostridiales;Ruminococcaceae;Ruminococcus 2	Genus	0.0138 (0.0201)	0.0185 (0.0291)	0.549	0.819	0.0447 (0.0552)	0.0487 (0.0630)	0.075	0.367
Firmicutes;Clostridia;Clostridiales;Ruminococcaceae;Subdoligranulum	Genus	0.0106 (0.0118)	0.0110 (0.0158)	0.005	0.061	0.0206 (0.0192)	0.0194 (0.0157)	0.955	0.975
Firmicutes;Clostridia;Clostridiales;Ruminococcaceae;[Eubacterium] coprostanoligenes group	Genus	0.0174 (0.0190)	0.0156 (0.0186)	0.008	0.074	0.0195 (0.0186)	0.0185 (0.0164)	0.577	0.819
Firmicutes;Clostridia;Clostridiales;Ruminococcaceae;uncultured	Genus	0.0017 (0.0022)	0.0016 (0.0020)	0.97	0.984	0.0018 (0.0061)	0.0012 (0.0020)	0.456	0.749
Firmicutes;Clostridia;Clostridiales;Ruminococcaceae;Other	Genus	0.0021 (0.0025)	0.0022 (0.0033)	0.847	0.94	0.0019 (0.0022)	0.0019 (0.0024)	0.911	0.951
Firmicutes;Clostridia;Clostridiales;Other;Other	Genus	0.0012 (0.0054)	0.0017 (0.0090)	0.925	0.958	0.0007 (0.0025)	0.0007 (0.0025)	0.57	0.819
Firmicutes;Erysipelotrichia;Erysipelotrichales;Erysipelotrichaceae;Asteroleplasma	Genus	0.0048 (0.0186)	0.0061 (0.0247)	0.386	0.677	0.0013 (0.0053)	0.0015 (0.0056)	0.695	0.881
Firmicutes;Erysipelotrichia;Erysipelotrichales;Erysipelotrichaceae;Catenibacterium	Genus	0.0088 (0.0156)	0.0079 (0.0157)	0.022	0.149	0.0108 (0.0203)	0.0110 (0.0212)	0.202	0.522
Firmicutes;Erysipelotrichia;Erysipelotrichales;Erysipelotrichaceae;Erysipelatoclostridium	Genus	0.0003 (0.0018)	0.0003 (0.0014)	0.624	0.85	0.0001 (0.0004)	0.0001 (0.0004)	0.726	0.889
Firmicutes;Erysipelotrichia;Erysipelotrichales;Erysipelotrichaceae;Erysipelotrichaceae UCG-003	Genus	0.0028 (0.0037)	0.0022 (0.0027)	0.203	0.506	0.0029 (0.0036)	0.0033 (0.0041)	0.35	0.665
Firmicutes;Erysipelotrichia;Erysipelotrichales;Erysipelotrichaceae;Erysipelotrichaceae UCG-004	Genus	0.0004 (0.0008)	0.0005 (0.0010)	0.061	0.29	0.0001 (0.0002)	0.0001 (0.0003)	0.839	0.92
Firmicutes;Erysipelotrichia;Erysipelotrichales;Erysipelotrichaceae;Holdemanella	Genus	0.0033 (0.0062)	0.0032 (0.0065)	0.829	0.937	0.0078 (0.0103)	0.0084 (0.0120)	0.523	0.799
Firmicutes;Erysipelotrichia;Erysipelotrichales;Erysipelotrichaceae;Solobacterium	Genus	0.0003 (0.0006)	0.0002 (0.0005)	0.305	0.585	0.0006 (0.0013)	0.0007 (0.0013)	0.183	0.522
Firmicutes;Erysipelotrichia;Erysipelotrichales;Erysipelotrichaceae;Turicibacter	Genus	0.0001 (0.0002)	0.0001 (0.0005)	0.208	0.51	0.0003 (0.0006)	0.0004 (0.0009)	0.082	0.389
Firmicutes;Negativicutes;Selenomonadales;Acidaminococcaceae;Acidaminococcus	Genus	0.0013 (0.0040)	0.0007 (0.0022)	0.014	0.101	0.0008 (0.0022)	0.0008 (0.0024)	0.359	0.665
Firmicutes;Negativicutes;Selenomonadales;Acidaminococcaceae;Phascolarctobacterium	Genus	0.0050 (0.0096)	0.0045 (0.0078)	1	1	0.0028 (0.0043)	0.0023 (0.0035)	0.002	0.081
Firmicutes;Negativicutes;Selenomonadales;Veillonellaceae;Dialister	Genus	0.0135 (0.0128)	0.0121 (0.0132)	0.002	0.03	0.0127 (0.0108)	0.0119 (0.0096)	0.718	0.889
Firmicutes;Negativicutes;Selenomonadales;Veillonellaceae;Megasphaera	Genus	0.0031 (0.0081)	0.0026 (0.0078)	0.032	0.194	0.0042 (0.0114)	0.0039 (0.0105)	0.237	0.566
Firmicutes;Negativicutes;Selenomonadales;Veillonellaceae;Mitsuokella	Genus	0.0008 (0.0026)	0.0005 (0.0017)	0.167	0.484	0.0011 (0.0037)	0.0009 (0.0033)	0.02	0.191
Firmicutes;Negativicutes;Selenomonadales;Veillonellaceae;Veillonella	Genus	0.0004 (0.0014)	0.0003 (0.0011)	0.794	0.924	0.0003 (0.0011)	0.0003 (0.0014)	0.201	0.522
Lentisphaerae;Lentisphaeria;Victivallales;Victivallaceae;Victivallis	Genus	0.0006 (0.0028)	0.0006 (0.0027)	0.762	0.904	0.0002 (0.0004)	0.0002 (0.0007)	0.247	0.566
Lentisphaerae;Lentisphaeria;Victivallales;vadinBE97;Other	Genus	0.0016 (0.0097)	0.0019 (0.0112)	0.08	0.344	0.0006 (0.0035)	0.0009 (0.0052)	0.554	0.819
Proteobacteria;Alphaproteobacteria;Rhodospirillales;uncultured;gut metagenome	Genus	0.0011 (0.0042)	0.0013 (0.0049)	0.41	0.688	0.0006 (0.0018)	0.0006 (0.0019)	0.616	0.839
Proteobacteria;Deltaproteobacteria;Desulfovibrionales;Desulfovibrionaceae;Bilophila	Genus	0.0009 (0.0012)	0.0010 (0.0015)	0.652	0.863	0.0005 (0.0008)	0.0004 (0.0007)	0.244	0.566
Proteobacteria;Deltaproteobacteria;Desulfovibrionales;Desulfovibrionaceae;Desulfovibrio	Genus	0.0010 (0.0019)	0.0012 (0.0025)	0.125	0.433	0.0006 (0.0012)	0.0006 (0.0012)	0.323	0.665
Proteobacteria;Gammaproteobacteria;Aeromonadales;Succinivibrionaceae;Succinivibrio	Genus	0.0292 (0.0790)	0.0360 (0.0978)	0.049	0.24	0.0169 (0.0537)	0.0159 (0.0504)	0.061	0.311
Proteobacteria;Gammaproteobacteria;Betaproteobacteriales;Burkholderiaceae;Parasutterella	Genus	0.0042 (0.0097)	0.0051 (0.0128)	0.173	0.484	0.0013 (0.0034)	0.0012 (0.0038)	0.158	0.483
Proteobacteria;Gammaproteobacteria;Betaproteobacteriales;Burkholderiaceae;Sutterella	Genus	0.0056 (0.0070)	0.0050 (0.0048)	0.608	0.846	0.0029 (0.0030)	0.0030 (0.0028)	0.809	0.919
Proteobacteria;Gammaproteobacteria;Betaproteobacteriales;Burkholderiaceae;Other	Genus	0.0004 (0.0009)	0.0003 (0.0007)	0.695	0.881	0.0001 (0.0003)	0.0002 (0.0004)	0.365	0.665
Proteobacteria;Gammaproteobacteria;Enterobacteriales;Enterobacteriaceae;Escherichia-Shigella	Genus	0.0101 (0.0359)	0.0132 (0.0505)	0.176	0.484	0.0158 (0.0598)	0.0129 (0.0460)	0.569	0.819
Proteobacteria;Gammaproteobacteria;Enterobacteriales;Enterobacteriaceae;Other	Genus	0.0025 (0.0082)	0.0030 (0.0109)	0.297	0.58	0.0023 (0.0077)	0.0016 (0.0053)	0.032	0.228
Proteobacteria;Gammaproteobacteria;Pasteurellales;Pasteurellaceae;Haemophilus	Genus	0.0005 (0.0016)	0.0005 (0.0016)	0.838	0.937	0.0003 (0.0006)	0.0003 (0.0007)	0.805	0.919
Proteobacteria;Gammaproteobacteria;Pseudomonadales;Pseudomonadaceae;Pseudomonas	Genus	0.0000 (0.0002)	0.0000 (0.0002)	0.919	0.958	0.0002 (0.0004)	0.0005 (0.0008)	0.007	0.1
Tenericutes;Mollicutes;Anaeroplasmatales;Anaeroplasmataceae;Anaeroplasma	Genus	0.0008 (0.0034)	0.0009 (0.0042)	0.255	0.567	0.0003 (0.0015)	0.0004 (0.0014)	0.353	0.665
Tenericutes;Mollicutes;Izimaplasmatales;gut metagenome;gut metagenome	Genus	0.0003 (0.0008)	0.0003 (0.0008)	0.587	0.842	0.0001 (0.0007)	0.0001 (0.0007)	0.286	0.606
Tenericutes;Mollicutes;Mollicutes RF39;gut metagenome;gut metagenome	Genus	0.0004 (0.0010)	0.0005 (0.0014)	0.938	0.958	0.0001 (0.0005)	0.0002 (0.0007)	0.011	0.139
Tenericutes;Mollicutes;Mollicutes RF39;uncultured bacterium;uncultured bacterium	Genus	0.0013 (0.0044)	0.0017 (0.0052)	0.191	0.493	0.0007 (0.0029)	0.0008 (0.0032)	0.127	0.431
Tenericutes;Mollicutes;Mollicutes RF39;uncultured bacterium adhufec202;uncultured bacterium adhufec202	Genus	0.0004 (0.0014)	0.0006 (0.0017)	0.266	0.58	0.0003 (0.0011)	0.0002 (0.0010)	0.193	0.522
Tenericutes;Mollicutes;Mollicutes RF39;Other;Other	Genus	0.0050 (0.0099)	0.0066 (0.0126)	0.008	0.074	0.0040 (0.0079)	0.0038 (0.0073)	0.459	0.749
Verrucomicrobia;Verrucomicrobiae;Opitutales;Puniceicoccaceae;uncultured	Genus	0.0003 (0.0007)	0.0003 (0.0005)	0.595	0.844	0.0001 (0.0003)	0.0001 (0.0002)	0.834	0.92
Verrucomicrobia;Verrucomicrobiae;Verrucomicrobiales;Akkermansiaceae;Akkermansia	Genus	0.0036 (0.0071)	0.0042 (0.0094)	0.421	0.688	0.0026 (0.0057)	0.0018 (0.0039)	0.148	0.473
*Determined to be signficant at a Benjamini-Hochberg false discovery rate (FDR) <0.01.

## Sheet: Table S3
Supplemental Table 3. Comparability of RNAlater to FOBT card fecal samples frozen immediately (day-0) for the relative abundance of three alpha-diversity metrics, four beta-diversity matrices and three phyla using intraclass correlation coefficients (ICC) from Gonbad and Yazd, Iran
	Pooled analyzed		Gonbad		Yazd
	ICC	95% CI	ICC	95% CI	ICC	95% CI	p-heterogeneity
Observed species	0.78	0.68, 0.84	0.7	0.52, 0.80	0.88	0.79, 0.94	0.003*
Faith’s PD	0.87	0.80, 0.91	0.81	0.67, 0.88	0.92	0.85, 0.96	0.009*
Shannon index	0.78	0.65, 0.86	0.76	0.55, 0.88	0.79	0.61, 0.89	0.596
Bray-Curtis	0.92	0.85, 0.96	0.92	0.79, 0.98	0.92	0.86, 0.96	0.999
Generalized UniFrac	0.84	0.74, 0.91	0.86	0.70, 0.95	0.8	0.63, 0.88	0.262
Unweighted UniFrac	0.93	0.89, 0.96	0.93	0.88, 0.96	0.93	0.88, 0.97	0.939
Weighted UniFrac	0.83	0.72, 0.90	0.85	0.69, 0.95	0.8	0.66, 0.88	0.323
Firmicutes	0.63	0.46, 0.75	0.66	0.41, 0.82	0.6	0.30, 0.76	0.532
Bacteroidetes	0.75	0.62, 0.84	0.74	0.51, 0.87	0.77	0.59, 0.85	0.759
Proteobacteria	0.91	0.85, 0.94	0.9	0.77, 0.95	0.92	0.87, 0.94	0.606
*Determined to be signficant at a p-value <0.05.

## Sheet: Table S4
Supplemental Table 4. Differential abundance analysis of phylum and genus level changes comparing RNAlater to FOBT card fecal samples frozen immediately (day-0) from Gonbad and Yazd, Iran
	Level	RNAlater mean (SD)	FOBT card mean (SD)	p.value	FDR
Actinobacteria	Phylum	0.0136 (0.0180)	0.0327 (0.0338)	<0.001	<0.001*
Bacteroidetes	Phylum	0.5198 (0.2103)	0.4004 (0.2016)	<0.001	<0.001*
Cyanobacteria	Phylum	0.0045 (0.0151)	0.0025 (0.0076)	<0.001	<0.001*
Deinococcus-Thermus	Phylum	0.0001 (0.0002)	0.0000 (0.0001)	0.49	0.490
Firmicutes	Phylum	0.3909 (0.1790)	0.5147 (0.1789)	<0.001	<0.001*
Lentisphaerae	Phylum	0.0025 (0.0097)	0.0009 (0.0036)	<0.001	<0.001*
Proteobacteria	Phylum	0.0544 (0.0815)	0.0392 (0.0719)	<0.001	<0.001*
Tenericutes	Phylum	0.0102 (0.0163)	0.0065 (0.0112)	<0.001	<0.001*
Verrucomicrobia	Phylum	0.0037 (0.0070)	0.0029 (0.0061)	0.007	0.008*
Actinobacteria;Actinobacteria;Bifidobacteriales;Bifidobacteriaceae;Bifidobacterium	Genus	0.0107 (0.0166)	0.0245 (0.0318)	<0.001	<0.001*
Actinobacteria;Coriobacteriia;Coriobacteriales;Coriobacteriaceae;Collinsella	Genus	0.0022 (0.0037)	0.0062 (0.0073)	<0.001	<0.001*
Actinobacteria;Coriobacteriia;Coriobacteriales;Coriobacteriales Incertae Sedis;uncultured	Genus	0.0001 (0.0003)	0.0001 (0.0003)	0.307	0.335
Actinobacteria;Coriobacteriia;Coriobacteriales;Eggerthellaceae;Eggerthella	Genus	0.0000 (0.0001)	0.0001 (0.0004)	0.004	0.006*
Actinobacteria;Coriobacteriia;Coriobacteriales;Eggerthellaceae;Enterorhabdus	Genus	0.0002 (0.0004)	0.0004 (0.0007)	<0.001	<0.001*
Actinobacteria;Coriobacteriia;Coriobacteriales;Eggerthellaceae;Senegalimassilia	Genus	0.0001 (0.0002)	0.0004 (0.0006)	<0.001	<0.001*
Actinobacteria;Coriobacteriia;Coriobacteriales;Eggerthellaceae;uncultured	Genus	0.0001 (0.0002)	0.0004 (0.0007)	<0.001	<0.001*
Bacteroidetes;Bacteroidia;Bacteroidales;Bacteroidaceae;Bacteroides	Genus	0.0805 (0.1237)	0.0505 (0.0807)	<0.001	<0.001*
Bacteroidetes;Bacteroidia;Bacteroidales;Barnesiellaceae;Barnesiella	Genus	0.0014 (0.0024)	0.0008 (0.0013)	<0.001	<0.001*
Bacteroidetes;Bacteroidia;Bacteroidales;Barnesiellaceae;Coprobacter	Genus	0.0001 (0.0004)	0.0001 (0.0002)	0.042	0.051
Bacteroidetes;Bacteroidia;Bacteroidales;Marinifilaceae;Butyricimonas	Genus	0.0007 (0.0008)	0.0003 (0.0005)	<0.001	<0.001*
Bacteroidetes;Bacteroidia;Bacteroidales;Marinifilaceae;Odoribacter	Genus	0.0006 (0.0007)	0.0004 (0.0004)	<0.001	<0.001*
Bacteroidetes;Bacteroidia;Bacteroidales;Muribaculaceae;CAG-873	Genus	0.0032 (0.0138)	0.0024 (0.0123)	0.168	0.191
Bacteroidetes;Bacteroidia;Bacteroidales;Muribaculaceae;metagenome	Genus	0.0025 (0.0046)	0.0017 (0.0034)	0.001	0.002*
Bacteroidetes;Bacteroidia;Bacteroidales;Prevotellaceae;Alloprevotella	Genus	0.0204 (0.0366)	0.0131 (0.0250)	<0.001	<0.001*
Bacteroidetes;Bacteroidia;Bacteroidales;Prevotellaceae;Paraprevotella	Genus	0.0012 (0.0023)	0.0009 (0.0018)	0.013	0.017
Bacteroidetes;Bacteroidia;Bacteroidales;Prevotellaceae;Prevotella 2	Genus	0.0183 (0.0476)	0.0121 (0.0261)	<0.001	<0.001*
Bacteroidetes;Bacteroidia;Bacteroidales;Prevotellaceae;Prevotella 7	Genus	0.0044 (0.0174)	0.0024 (0.0085)	0.001	0.001*
Bacteroidetes;Bacteroidia;Bacteroidales;Prevotellaceae;Prevotella 9	Genus	0.3571 (0.2787)	0.2993 (0.2419)	<0.001	<0.001*
Bacteroidetes;Bacteroidia;Bacteroidales;Prevotellaceae;Prevotellaceae NK3B31 group	Genus	0.0012 (0.0043)	0.0007 (0.0027)	0.007	0.010*
Bacteroidetes;Bacteroidia;Bacteroidales;Prevotellaceae;Prevotellaceae UCG-003	Genus	0.0022 (0.0071)	0.0011 (0.0031)	0.025	0.031
Bacteroidetes;Bacteroidia;Bacteroidales;Prevotellaceae;uncultured	Genus	0.0066 (0.0152)	0.0038 (0.0079)	0.001	0.001*
Bacteroidetes;Bacteroidia;Bacteroidales;Rikenellaceae;Alistipes	Genus	0.0068 (0.0136)	0.0039 (0.0083)	<0.001	<0.001*
Bacteroidetes;Bacteroidia;Bacteroidales;Rikenellaceae;Rikenellaceae RC9 gut group	Genus	0.0027 (0.0068)	0.0013 (0.0030)	<0.001	0.001*
Bacteroidetes;Bacteroidia;Bacteroidales;Tannerellaceae;Parabacteroides	Genus	0.0066 (0.0175)	0.0036 (0.0091)	<0.001	<0.001*
Bacteroidetes;Bacteroidia;Bacteroidales;uncultured;uncultured bacterium	Genus	0.0005 (0.0016)	0.0003 (0.0012)	0.014	0.019
Cyanobacteria;Melainabacteria;Gastranaerophilales;Other;Other	Genus	0.0012 (0.0041)	0.0008 (0.0031)	0.003	0.005*
Firmicutes;Bacilli;Bacillales;Bacillaceae;Geobacillus	Genus	0.0001 (0.0004)	0.0001 (0.0002)	0.644	0.662
Firmicutes;Bacilli;Lactobacillales;Enterococcaceae;Enterococcus	Genus	0.0003 (0.0021)	0.0013 (0.0090)	0.024	0.031
Firmicutes;Bacilli;Lactobacillales;Lactobacillaceae;Lactobacillus	Genus	0.0013 (0.0033)	0.0024 (0.0042)	<0.001	<0.001*
Firmicutes;Bacilli;Lactobacillales;Streptococcaceae;Lactococcus	Genus	0.0001 (0.0007)	0.0009 (0.0046)	0.005	0.008*
Firmicutes;Bacilli;Lactobacillales;Streptococcaceae;Streptococcus	Genus	0.0014 (0.0030)	0.0036 (0.0068)	<0.001	<0.001*
Firmicutes;Clostridia;Clostridiales;Christensenellaceae;Christensenellaceae R-7 group	Genus	0.0127 (0.0224)	0.0081 (0.0136)	<0.001	<0.001*
Firmicutes;Clostridia;Clostridiales;Christensenellaceae;Other	Genus	0.0031 (0.0073)	0.0031 (0.0075)	0.577	0.598
Firmicutes;Clostridia;Clostridiales;Clostridiaceae 1;Clostridium sensu stricto 1	Genus	0.0035 (0.0067)	0.0075 (0.0133)	<0.001	<0.001*
Firmicutes;Clostridia;Clostridiales;Clostridiales vadinBB60 group;Clostridiales bacterium enrichment culture clone 06-1235251-67	Genus	0.0003 (0.0010)	0.0001 (0.0005)	0.009	0.013
Firmicutes;Clostridia;Clostridiales;Clostridiales vadinBB60 group;gut metagenome	Genus	0.0007 (0.0025)	0.0003 (0.0012)	<0.001	<0.001*
Firmicutes;Clostridia;Clostridiales;Clostridiales vadinBB60 group;metagenome	Genus	0.0005 (0.0025)	0.0001 (0.0007)	0.008	0.011
Firmicutes;Clostridia;Clostridiales;Clostridiales vadinBB60 group;uncultured bacterium	Genus	0.0018 (0.0054)	0.0007 (0.0023)	<0.001	<0.001*
Firmicutes;Clostridia;Clostridiales;Clostridiales vadinBB60 group;uncultured organism	Genus	0.0019 (0.0088)	0.0007 (0.0039)	0.003	0.006*
Firmicutes;Clostridia;Clostridiales;Family XIII;Family XIII AD3011 group	Genus	0.0003 (0.0006)	0.0003 (0.0005)	0.936	0.936
Firmicutes;Clostridia;Clostridiales;Family XIII;Mogibacterium	Genus	0.0000 (0.0001)	0.0005 (0.0012)	<0.001	0.001*
Firmicutes;Clostridia;Clostridiales;Family XIII;Other	Genus	0.0001 (0.0004)	0.0003 (0.0005)	0.005	0.008*
Firmicutes;Clostridia;Clostridiales;Lachnospiraceae;Agathobacter	Genus	0.0322 (0.0486)	0.0283 (0.0326)	0.441	0.475
Firmicutes;Clostridia;Clostridiales;Lachnospiraceae;Anaerostipes	Genus	0.0021 (0.0049)	0.0070 (0.0079)	<0.001	<0.001*
Firmicutes;Clostridia;Clostridiales;Lachnospiraceae;Blautia	Genus	0.0097 (0.0101)	0.0566 (0.0403)	<0.001	<0.001*
Firmicutes;Clostridia;Clostridiales;Lachnospiraceae;Butyrivibrio	Genus	0.0118 (0.0312)	0.0085 (0.0263)	0.001	0.001*
Firmicutes;Clostridia;Clostridiales;Lachnospiraceae;CAG-56	Genus	0.0005 (0.0010)	0.0013 (0.0021)	<0.001	<0.001*
Firmicutes;Clostridia;Clostridiales;Lachnospiraceae;Coprococcus 1	Genus	0.0006 (0.0009)	0.0020 (0.0018)	<0.001	<0.001*
Firmicutes;Clostridia;Clostridiales;Lachnospiraceae;Coprococcus 2	Genus	0.0070 (0.0093)	0.0088 (0.0109)	0.001	0.002*
Firmicutes;Clostridia;Clostridiales;Lachnospiraceae;Coprococcus 3	Genus	0.0025 (0.0023)	0.0039 (0.0030)	<0.001	<0.001*
Firmicutes;Clostridia;Clostridiales;Lachnospiraceae;Dorea	Genus	0.0051 (0.0058)	0.0114 (0.0078)	<0.001	<0.001*
Firmicutes;Clostridia;Clostridiales;Lachnospiraceae;Fusicatenibacter	Genus	0.0086 (0.0150)	0.0113 (0.0128)	<0.001	<0.001*
Firmicutes;Clostridia;Clostridiales;Lachnospiraceae;GCA-900066575	Genus	0.0003 (0.0004)	0.0002 (0.0004)	0.001	0.001*
Firmicutes;Clostridia;Clostridiales;Lachnospiraceae;Lachnoclostridium	Genus	0.0030 (0.0053)	0.0025 (0.0041)	0.185	0.209
Firmicutes;Clostridia;Clostridiales;Lachnospiraceae;Lachnospira	Genus	0.0055 (0.0063)	0.0037 (0.0039)	<0.001	0.001*
Firmicutes;Clostridia;Clostridiales;Lachnospiraceae;Lachnospiraceae FCS020 group	Genus	0.0002 (0.0003)	0.0006 (0.0008)	<0.001	<0.001*
Firmicutes;Clostridia;Clostridiales;Lachnospiraceae;Lachnospiraceae ND3007 group	Genus	0.0040 (0.0040)	0.0051 (0.0043)	0.001	0.001*
Firmicutes;Clostridia;Clostridiales;Lachnospiraceae;Lachnospiraceae NK3A20 group	Genus	0.0002 (0.0006)	0.0002 (0.0007)	0.529	0.556
Firmicutes;Clostridia;Clostridiales;Lachnospiraceae;Lachnospiraceae NK4A136 group	Genus	0.0013 (0.0032)	0.0008 (0.0018)	0.017	0.022
Firmicutes;Clostridia;Clostridiales;Lachnospiraceae;Lachnospiraceae UCG-001	Genus	0.0003 (0.0007)	0.0006 (0.0012)	0.016	0.021
Firmicutes;Clostridia;Clostridiales;Lachnospiraceae;Lachnospiraceae UCG-003	Genus	0.0007 (0.0019)	0.0004 (0.0012)	0.025	0.031
Firmicutes;Clostridia;Clostridiales;Lachnospiraceae;Lachnospiraceae UCG-004	Genus	0.0019 (0.0022)	0.0011 (0.0014)	<0.001	<0.001*
Firmicutes;Clostridia;Clostridiales;Lachnospiraceae;Lachnospiraceae UCG-010	Genus	0.0007 (0.0012)	0.0005 (0.0010)	0.249	0.277
Firmicutes;Clostridia;Clostridiales;Lachnospiraceae;Marvinbryantia	Genus	0.0000 (0.0001)	0.0004 (0.0008)	<0.001	0.001*
Firmicutes;Clostridia;Clostridiales;Lachnospiraceae;Roseburia	Genus	0.0103 (0.0113)	0.0099 (0.0091)	0.883	0.889
Firmicutes;Clostridia;Clostridiales;Lachnospiraceae;[Eubacterium] eligens group	Genus	0.0064 (0.0086)	0.0042 (0.0057)	<0.001	<0.001*
Firmicutes;Clostridia;Clostridiales;Lachnospiraceae;[Eubacterium] hallii group	Genus	0.0010 (0.0010)	0.0048 (0.0038)	<0.001	<0.001*
Firmicutes;Clostridia;Clostridiales;Lachnospiraceae;[Eubacterium] ruminantium group	Genus	0.0034 (0.0074)	0.0025 (0.0045)	0.002	0.004*
Firmicutes;Clostridia;Clostridiales;Lachnospiraceae;[Eubacterium] ventriosum group	Genus	0.0008 (0.0036)	0.0014 (0.0031)	<0.001	<0.001*
Firmicutes;Clostridia;Clostridiales;Lachnospiraceae;[Eubacterium] xylanophilum group	Genus	0.0005 (0.0011)	0.0009 (0.0016)	0.002	0.004*
Firmicutes;Clostridia;Clostridiales;Lachnospiraceae;[Ruminococcus] gauvreauii group	Genus	0.0018 (0.0028)	0.0044 (0.0047)	<0.001	<0.001*
Firmicutes;Clostridia;Clostridiales;Lachnospiraceae;[Ruminococcus] gnavus group	Genus	0.0002 (0.0007)	0.0006 (0.0019)	0.004	0.006*
Firmicutes;Clostridia;Clostridiales;Lachnospiraceae;[Ruminococcus] torques group	Genus	0.0027 (0.0033)	0.0077 (0.0067)	<0.001	<0.001*
Firmicutes;Clostridia;Clostridiales;Lachnospiraceae;uncultured	Genus	0.0003 (0.0006)	0.0003 (0.0007)	0.859	0.871
Firmicutes;Clostridia;Clostridiales;Lachnospiraceae;Other	Genus	0.0244 (0.0173)	0.0287 (0.0207)	0.002	0.004*
Firmicutes;Clostridia;Clostridiales;Peptococcaceae;Peptococcus	Genus	0.0001 (0.0001)	0.0002 (0.0005)	0.026	0.032
Firmicutes;Clostridia;Clostridiales;Peptostreptococcaceae;Intestinibacter	Genus	0.0005 (0.0011)	0.0021 (0.0039)	<0.001	<0.001*
Firmicutes;Clostridia;Clostridiales;Peptostreptococcaceae;Romboutsia	Genus	0.0012 (0.0015)	0.0047 (0.0077)	<0.001	<0.001*
Firmicutes;Clostridia;Clostridiales;Peptostreptococcaceae;Terrisporobacter	Genus	0.0001 (0.0003)	0.0007 (0.0029)	0.001	0.001*
Firmicutes;Clostridia;Clostridiales;Ruminococcaceae;Butyricicoccus	Genus	0.0010 (0.0009)	0.0031 (0.0028)	<0.001	<0.001*
Firmicutes;Clostridia;Clostridiales;Ruminococcaceae;Candidatus Soleaferrea	Genus	0.0003 (0.0008)	0.0002 (0.0005)	0.006	0.010*
Firmicutes;Clostridia;Clostridiales;Ruminococcaceae;Faecalibacterium	Genus	0.0516 (0.0382)	0.0608 (0.0363)	<0.001	<0.001*
Firmicutes;Clostridia;Clostridiales;Ruminococcaceae;Flavonifractor	Genus	0.0003 (0.0007)	0.0002 (0.0005)	0.08	0.094
Firmicutes;Clostridia;Clostridiales;Ruminococcaceae;Fournierella	Genus	0.0004 (0.0008)	0.0002 (0.0005)	0.008	0.011
Firmicutes;Clostridia;Clostridiales;Ruminococcaceae;Negativibacillus	Genus	0.0003 (0.0008)	0.0002 (0.0004)	0.002	0.004*
Firmicutes;Clostridia;Clostridiales;Ruminococcaceae;Oscillibacter	Genus	0.0006 (0.0011)	0.0003 (0.0006)	0.002	0.003*
Firmicutes;Clostridia;Clostridiales;Ruminococcaceae;Ruminiclostridium 5	Genus	0.0003 (0.0005)	0.0003 (0.0004)	0.362	0.392
Firmicutes;Clostridia;Clostridiales;Ruminococcaceae;Ruminiclostridium 6	Genus	0.0027 (0.0040)	0.0022 (0.0034)	0.004	0.006*
Firmicutes;Clostridia;Clostridiales;Ruminococcaceae;Ruminiclostridium 9	Genus	0.0008 (0.0013)	0.0007 (0.0008)	0.49	0.519
Firmicutes;Clostridia;Clostridiales;Ruminococcaceae;Ruminococcaceae NK4A214 group	Genus	0.0026 (0.0030)	0.0022 (0.0021)	0.08	0.094
Firmicutes;Clostridia;Clostridiales;Ruminococcaceae;Ruminococcaceae UCG-002	Genus	0.0180 (0.0181)	0.0152 (0.0196)	0.005	0.008*
Firmicutes;Clostridia;Clostridiales;Ruminococcaceae;Ruminococcaceae UCG-003	Genus	0.0017 (0.0015)	0.0013 (0.0013)	<0.001	<0.001*
Firmicutes;Clostridia;Clostridiales;Ruminococcaceae;Ruminococcaceae UCG-004	Genus	0.0001 (0.0002)	0.0004 (0.0007)	<0.001	0.001*
Firmicutes;Clostridia;Clostridiales;Ruminococcaceae;Ruminococcaceae UCG-005	Genus	0.0105 (0.0128)	0.0083 (0.0111)	0.001	0.002*
Firmicutes;Clostridia;Clostridiales;Ruminococcaceae;Ruminococcaceae UCG-008	Genus	0.0002 (0.0005)	0.0008 (0.0019)	<0.001	0.001*
Firmicutes;Clostridia;Clostridiales;Ruminococcaceae;Ruminococcaceae UCG-009	Genus	0.0004 (0.0012)	0.0002 (0.0007)	0.001	0.001*
Firmicutes;Clostridia;Clostridiales;Ruminococcaceae;Ruminococcaceae UCG-010	Genus	0.0067 (0.0133)	0.0037 (0.0076)	<0.001	<0.001*
Firmicutes;Clostridia;Clostridiales;Ruminococcaceae;Ruminococcaceae UCG-013	Genus	0.0007 (0.0013)	0.0011 (0.0015)	0.004	0.007*
Firmicutes;Clostridia;Clostridiales;Ruminococcaceae;Ruminococcaceae UCG-014	Genus	0.0087 (0.0144)	0.0072 (0.0131)	<0.001	<0.001*
Firmicutes;Clostridia;Clostridiales;Ruminococcaceae;Ruminococcus 1	Genus	0.0083 (0.0130)	0.0128 (0.0129)	<0.001	<0.001*
Firmicutes;Clostridia;Clostridiales;Ruminococcaceae;Ruminococcus 2	Genus	0.0136 (0.0196)	0.0418 (0.0534)	<0.001	<0.001*
Firmicutes;Clostridia;Clostridiales;Ruminococcaceae;Subdoligranulum	Genus	0.0114 (0.0129)	0.0200 (0.0184)	<0.001	<0.001*
Firmicutes;Clostridia;Clostridiales;Ruminococcaceae;[Eubacterium] coprostanoligenes group	Genus	0.0168 (0.0187)	0.0190 (0.0185)	0.003	0.005*
Firmicutes;Clostridia;Clostridiales;Ruminococcaceae;uncultured	Genus	0.0017 (0.0021)	0.0018 (0.0060)	<0.001	0.001*
Firmicutes;Clostridia;Clostridiales;Ruminococcaceae;Other	Genus	0.0021 (0.0025)	0.0018 (0.0022)	0.201	0.225
Firmicutes;Clostridia;Clostridiales;Other;Other	Genus	0.0014 (0.0057)	0.0007 (0.0025)	0.002	0.004*
Firmicutes;Erysipelotrichia;Erysipelotrichales;Erysipelotrichaceae;Asteroleplasma	Genus	0.0046 (0.0180)	0.0012 (0.0052)	<0.001	<0.001*
Firmicutes;Erysipelotrichia;Erysipelotrichales;Erysipelotrichaceae;Catenibacterium	Genus	0.0083 (0.0153)	0.0108 (0.0204)	0.048	0.059
Firmicutes;Erysipelotrichia;Erysipelotrichales;Erysipelotrichaceae;Erysipelatoclostridium	Genus	0.0003 (0.0018)	0.0002 (0.0008)	0.262	0.289
Firmicutes;Erysipelotrichia;Erysipelotrichales;Erysipelotrichaceae;Erysipelotrichaceae UCG-003	Genus	0.0029 (0.0038)	0.0031 (0.0039)	0.074	0.088
Firmicutes;Erysipelotrichia;Erysipelotrichales;Erysipelotrichaceae;Erysipelotrichaceae UCG-004	Genus	0.0004 (0.0007)	0.0001 (0.0003)	<0.001	<0.001*
Firmicutes;Erysipelotrichia;Erysipelotrichales;Erysipelotrichaceae;Holdemanella	Genus	0.0036 (0.0066)	0.0074 (0.0102)	<0.001	<0.001*
Firmicutes;Erysipelotrichia;Erysipelotrichales;Erysipelotrichaceae;Solobacterium	Genus	0.0003 (0.0006)	0.0006 (0.0013)	0.006	0.010*
Firmicutes;Erysipelotrichia;Erysipelotrichales;Erysipelotrichaceae;Turicibacter	Genus	0.0001 (0.0004)	0.0002 (0.0006)	0.012	0.016
Firmicutes;Negativicutes;Selenomonadales;Acidaminococcaceae;Acidaminococcus	Genus	0.0012 (0.0039)	0.0007 (0.0022)	0.013	0.017
Firmicutes;Negativicutes;Selenomonadales;Acidaminococcaceae;Phascolarctobacterium	Genus	0.0048 (0.0095)	0.0032 (0.0054)	0.008	0.011
Firmicutes;Negativicutes;Selenomonadales;Veillonellaceae;Dialister	Genus	0.0135 (0.0125)	0.0127 (0.0110)	0.465	0.497
Firmicutes;Negativicutes;Selenomonadales;Veillonellaceae;Megasphaera	Genus	0.0029 (0.0079)	0.0040 (0.0112)	0.003	0.005*
Firmicutes;Negativicutes;Selenomonadales;Veillonellaceae;Mitsuokella	Genus	0.0007 (0.0025)	0.0011 (0.0036)	0.002	0.003*
Firmicutes;Negativicutes;Selenomonadales;Veillonellaceae;Veillonella	Genus	0.0003 (0.0014)	0.0003 (0.0010)	0.533	0.556
Lentisphaerae;Lentisphaeria;Victivallales;Victivallaceae;Victivallis	Genus	0.0006 (0.0027)	0.0002 (0.0004)	0.001	0.001*
Lentisphaerae;Lentisphaeria;Victivallales;vadinBE97;Other	Genus	0.0015 (0.0094)	0.0006 (0.0035)	0.014	0.019
Proteobacteria;Alphaproteobacteria;Rhodospirillales;uncultured;gut metagenome	Genus	0.0013 (0.0046)	0.0005 (0.0018)	0.007	0.010*
Proteobacteria;Deltaproteobacteria;Desulfovibrionales;Desulfovibrionaceae;Bilophila	Genus	0.0009 (0.0012)	0.0005 (0.0008)	<0.001	<0.001*
Proteobacteria;Deltaproteobacteria;Desulfovibrionales;Desulfovibrionaceae;Desulfovibrio	Genus	0.0010 (0.0019)	0.0006 (0.0013)	0.001	0.001*
Proteobacteria;Gammaproteobacteria;Aeromonadales;Succinivibrionaceae;Succinivibrio	Genus	0.0269 (0.0750)	0.0182 (0.0544)	0.001	0.002*
Proteobacteria;Gammaproteobacteria;Betaproteobacteriales;Burkholderiaceae;Parasutterella	Genus	0.0040 (0.0094)	0.0019 (0.0042)	<0.001	<0.001*
Proteobacteria;Gammaproteobacteria;Betaproteobacteriales;Burkholderiaceae;Sutterella	Genus	0.0056 (0.0069)	0.0028 (0.0030)	<0.001	<0.001*
Proteobacteria;Gammaproteobacteria;Betaproteobacteriales;Burkholderiaceae;Other	Genus	0.0003 (0.0008)	0.0002 (0.0005)	0.004	0.006*
Proteobacteria;Gammaproteobacteria;Enterobacteriales;Enterobacteriaceae;Escherichia-Shigella	Genus	0.0097 (0.0349)	0.0112 (0.0482)	0.04	0.050
Proteobacteria;Gammaproteobacteria;Enterobacteriales;Enterobacteriaceae;Other	Genus	0.0024 (0.0080)	0.0022 (0.0076)	0.149	0.170
Proteobacteria;Gammaproteobacteria;Pasteurellales;Pasteurellaceae;Haemophilus	Genus	0.0003 (0.0007)	0.0003 (0.0006)	0.655	0.669
Proteobacteria;Gammaproteobacteria;Pseudomonadales;Pseudomonadaceae;Pseudomonas	Genus	0.0001 (0.0002)	0.0001 (0.0004)	0.131	0.152
Tenericutes;Mollicutes;Anaeroplasmatales;Anaeroplasmataceae;Anaeroplasma	Genus	0.0007 (0.0033)	0.0003 (0.0015)	0.013	0.018
Tenericutes;Mollicutes;Izimaplasmatales;gut metagenome;gut metagenome	Genus	0.0004 (0.0015)	0.0002 (0.0007)	0.001	0.001*
Tenericutes;Mollicutes;Mollicutes RF39;gut metagenome;gut metagenome	Genus	0.0003 (0.0010)	0.0001 (0.0005)	0.002	0.004*
Tenericutes;Mollicutes;Mollicutes RF39;uncultured bacterium;uncultured bacterium	Genus	0.0012 (0.0043)	0.0009 (0.0032)	0.007	0.010*
Tenericutes;Mollicutes;Mollicutes RF39;uncultured bacterium adhufec202;uncultured bacterium adhufec202	Genus	0.0004 (0.0014)	0.0003 (0.0011)	0.147	0.169
Tenericutes;Mollicutes;Mollicutes RF39;Other;Other	Genus	0.0055 (0.0105)	0.0039 (0.0078)	<0.001	<0.001*
Verrucomicrobia;Verrucomicrobiae;Opitutales;Puniceicoccaceae;uncultured	Genus	0.0002 (0.0006)	0.0001 (0.0003)	<0.001	0.001*
Verrucomicrobia;Verrucomicrobiae;Verrucomicrobiales;Akkermansiaceae;Akkermansia	Genus	0.0035 (0.0070)	0.0028 (0.0060)	0.104	0.122
*Determined to be signficant at a Benjamini-Hochberg false discovery rate (FDR) <0.01.

## Sheet: Table S5
Supplemental Table 5. Stability of Scope mouthwash oral samples incubated at room temperature for four days (day-4) compared to frozen immediately (day-0) for the relative abundance of three alpha-diversity metrics, four beta-diversity matrices and three phyla using intraclass correlation coefficients (ICC) from Gonbad and Yazd, Iran
	Pooled analyzed		Gonbad		Yazd
	ICC	95% CI	ICC	95% CI	ICC	95% CI	p-heterogeneity
Observed species	0.79	0.64, 0.88	0.82	0.66, 0.90	0.77	0.53, 0.91	0.516
Faith’s PD	0.79	0.68, 0.87	0.73	0.57, 0.85	0.83	0.67, 0.91	0.198
Shannon index	0.82	0.69, 0.91	0.83	0.70, 0.91	0.81	0.60, 0.95	0.792
Bray-Curtis	0.92	0.86, 0.96	0.92	0.82, 0.97	0.93	0.85, 0.97	0.695
Generalized UniFrac	0.88	0.81, 0.93	0.91	0.84, 0.96	0.8	0.61, 0.91	0.014*
Unweighted UniFrac	0.91	0.86, 0.94	0.89	0.81, 0.94	0.92	0.87, 0.95	0.337
Weighted UniFrac	0.87	0.79, 0.92	0.91	0.84, 0.95	0.78	0.56, 0.90	0.010*
Bacteroidetes	0.88	0.81, 0.93	0.92	0.87, 0.96	0.8	0.57, 0.91	0.005*
Firmicutes	0.75	0.62, 0.83	0.78	0.60, 0.87	0.72	0.50, 0.85	0.499
Proteobacteria	0.87	0.80, 0.93	0.9	0.80, 0.95	0.85	0.71,0.93	0.277
*Determined to be signficant at a p-value <0.05.

## Sheet: Table S6
Supplemental Table 6. Differential abundance analysis of phylum and genus level changes comparing Scope mouthwash samples after incubation at room temperature for four days (day-4) to frozen immediately (day-0) from Gonbad and Yazd, Iran
	Level	Day-0 mean (SD)	Day-4 mean (SD)	p.value	FDR
Actinobacteria	Phylum	0.0565 (0.0482)	0.0549 (0.0450)	0.513	0.769
Bacteroidetes	Phylum	0.4379 (0.1590)	0.4097 (0.1419)	0.017	0.050
Cyanobacteria	Phylum	0.0002 (0.0006)	0.0001 (0.0004)	0.887	0.968
Deinococcus-Thermus	Phylum	0.0001 (0.0004)	0.0003 (0.0005)	0.008	0.034
Epsilonbacteraeota	Phylum	0.0076 (0.0060)	0.0072 (0.0052)	0.85	0.968
Firmicutes	Phylum	0.3354 (0.1157)	0.3941 (0.1180)	<0.001	<0.001*
Fusobacteria	Phylum	0.0322 (0.0247)	0.0288 (0.0210)	0.042	0.101
Patescibacteria	Phylum	0.0026 (0.0046)	0.0034 (0.0066)	0.075	0.150
Proteobacteria	Phylum	0.1203 (0.0911)	0.0928 (0.0745)	<0.001	<0.001*
Spirochaetes	Phylum	0.0064 (0.0134)	0.0076 (0.0180)	0.718	0.958
Synergistetes	Phylum	0.0003 (0.0006)	0.0004 (0.0008)	0.23	0.394
Tenericutes	Phylum	0.0005 (0.0009)	0.0005 (0.0008)	0.983	0.983
Actinobacteria;Actinobacteria;Actinomycetales;Actinomycetaceae;Actinomyces	Genus	0.0149 (0.0127)	0.0183 (0.0137)	0.004	0.017
Actinobacteria;Actinobacteria;Actinomycetales;Actinomycetaceae;F0332	Genus	0.0001 (0.0003)	0.0004 (0.0007)	0.001	0.007*
Actinobacteria;Actinobacteria;Bifidobacteriales;Bifidobacteriaceae;Alloscardovia	Genus	0.0003 (0.0006)	0.0004 (0.0008)	0.073	0.156
Actinobacteria;Actinobacteria;Bifidobacteriales;Bifidobacteriaceae;Bifidobacterium	Genus	0.0009 (0.0020)	0.0020 (0.0053)	0.001	0.007*
Actinobacteria;Actinobacteria;Bifidobacteriales;Bifidobacteriaceae;Scardovia	Genus	0.0009 (0.0015)	0.0009 (0.0021)	0.389	0.602
Actinobacteria;Actinobacteria;Corynebacteriales;Corynebacteriaceae;Corynebacterium	Genus	0.0021 (0.0025)	0.0025 (0.0035)	0.19	0.352
Actinobacteria;Actinobacteria;Micrococcales;Micrococcaceae;Rothia	Genus	0.0334 (0.0401)	0.0257 (0.0357)	<0.001	0.002*
Actinobacteria;Coriobacteriia;Coriobacteriales;Atopobiaceae;Atopobium	Genus	0.0035 (0.0031)	0.0036 (0.0035)	0.965	0.992
Bacteroidetes;Bacteroidia;Bacteroidales;Bacteroidales Incertae Sedis;Phocaeicola	Genus	0.0001 (0.0003)	0.0001 (0.0003)	1	1.000
Bacteroidetes;Bacteroidia;Bacteroidales;Paludibacteraceae;F0058	Genus	0.0003 (0.0007)	0.0004 (0.0009)	0.176	0.332
Bacteroidetes;Bacteroidia;Bacteroidales;Porphyromonadaceae;Porphyromonas	Genus	0.0207 (0.0172)	0.0176 (0.0156)	0.001	0.007*
Bacteroidetes;Bacteroidia;Bacteroidales;Prevotellaceae;Alloprevotella	Genus	0.0287 (0.0285)	0.0213 (0.0213)	<0.001	<0.001*
Bacteroidetes;Bacteroidia;Bacteroidales;Prevotellaceae;Prevotella	Genus	0.0594 (0.0521)	0.0570 (0.0460)	0.29	0.481
Bacteroidetes;Bacteroidia;Bacteroidales;Prevotellaceae;Prevotella 1	Genus	0.0008 (0.0026)	0.0007 (0.0024)	0.689	0.861
Bacteroidetes;Bacteroidia;Bacteroidales;Prevotellaceae;Prevotella 2	Genus	0.0015 (0.0021)	0.0011 (0.0017)	0.082	0.171
Bacteroidetes;Bacteroidia;Bacteroidales;Prevotellaceae;Prevotella 6	Genus	0.0340 (0.0305)	0.0488 (0.0560)	0.028	0.070
Bacteroidetes;Bacteroidia;Bacteroidales;Prevotellaceae;Prevotella 7	Genus	0.2773 (0.1320)	0.2492 (0.1189)	0.001	0.007*
Bacteroidetes;Bacteroidia;Bacteroidales;Prevotellaceae;Prevotella 9	Genus	0.0003 (0.0007)	0.0005 (0.0018)	1	1.000
Bacteroidetes;Bacteroidia;Bacteroidales;Rikenellaceae;Rikenellaceae RC9 gut group	Genus	0.0001 (0.0004)	0.0002 (0.0006)	0.148	0.291
Bacteroidetes;Bacteroidia;Bacteroidales;Tannerellaceae;Tannerella	Genus	0.0008 (0.0011)	0.0006 (0.0007)	0.048	0.114
Bacteroidetes;Bacteroidia;Flavobacteriales;Flavobacteriaceae;Capnocytophaga	Genus	0.0100 (0.0128)	0.0094 (0.0125)	0.952	0.992
Bacteroidetes;Bacteroidia;Flavobacteriales;Weeksellaceae;Bergeyella	Genus	0.0030 (0.0038)	0.0023 (0.0024)	0.074	0.156
Bacteroidetes;Bacteroidia;Sphingobacteriales;Lentimicrobiaceae;uncultured eubacterium E1-K9	Genus	0.0002 (0.0005)	0.0001 (0.0004)	0.889	0.992
Cyanobacteria;Oxyphotobacteria;Chloroplast;Other;Other	Genus	0.0001 (0.0006)	0.0001 (0.0004)	0.589	0.808
Deinococcus-Thermus;Deinococci;Thermales;Thermaceae;Thermus	Genus	0.0000 (0.0002)	0.0002 (0.0004)	0.007	0.029
Epsilonbacteraeota;Campylobacteria;Campylobacterales;Campylobacteraceae;Campylobacter	Genus	0.0076 (0.0060)	0.0072 (0.0052)	0.85	0.976
Firmicutes;Bacilli;Bacillales;Bacillaceae;Geobacillus	Genus	0.0003 (0.0008)	0.0006 (0.0012)	0.047	0.114
Firmicutes;Bacilli;Bacillales;Family XI;Gemella	Genus	0.0155 (0.0102)	0.0121 (0.0078)	0.001	0.004*
Firmicutes;Bacilli;Lactobacillales;Aerococcaceae;Abiotrophia	Genus	0.0011 (0.0018)	0.0016 (0.0024)	0.02	0.059
Firmicutes;Bacilli;Lactobacillales;Carnobacteriaceae;Granulicatella	Genus	0.0085 (0.0053)	0.0102 (0.0072)	0.019	0.058
Firmicutes;Bacilli;Lactobacillales;Lactobacillaceae;Lactobacillus	Genus	0.0043 (0.0111)	0.0045 (0.0106)	0.837	0.975
Firmicutes;Bacilli;Lactobacillales;Streptococcaceae;Streptococcus	Genus	0.1320 (0.0694)	0.1907 (0.0847)	<0.001	<0.001*
Firmicutes;Bacilli;Lactobacillales;Other;Other	Genus	0.0033 (0.0051)	0.0038 (0.0068)	0.323	0.518
Firmicutes;Clostridia;Clostridiales;Clostridiales vadinBB60 group;Clostridiales bacterium canine oral taxon 162	Genus	0.0001 (0.0003)	0.0001 (0.0004)	0.294	0.481
Firmicutes;Clostridia;Clostridiales;Family XI;Parvimonas	Genus	0.0012 (0.0017)	0.0012 (0.0015)	0.653	0.838
Firmicutes;Clostridia;Clostridiales;Family XIII;Mogibacterium	Genus	0.0003 (0.0005)	0.0003 (0.0006)	0.579	0.806
Firmicutes;Clostridia;Clostridiales;Family XIII;[Eubacterium] brachy group	Genus	0.0000 (0.0002)	0.0001 (0.0002)	0.415	0.619
Firmicutes;Clostridia;Clostridiales;Family XIII;[Eubacterium] nodatum group	Genus	0.0005 (0.0007)	0.0005 (0.0010)	0.918	0.992
Firmicutes;Clostridia;Clostridiales;Family XIII;[Eubacterium] saphenum group	Genus	0.0003 (0.0006)	0.0002 (0.0005)	0.245	0.442
Firmicutes;Clostridia;Clostridiales;Lachnospiraceae;Butyrivibrio 2	Genus	0.0001 (0.0004)	0.0004 (0.0011)	0.008	0.030
Firmicutes;Clostridia;Clostridiales;Lachnospiraceae;Catonella	Genus	0.0004 (0.0006)	0.0006 (0.0015)	0.945	0.992
Firmicutes;Clostridia;Clostridiales;Lachnospiraceae;Johnsonella	Genus	0.0003 (0.0010)	0.0002 (0.0009)	0.784	0.925
Firmicutes;Clostridia;Clostridiales;Lachnospiraceae;Lachnoanaerobaculum	Genus	0.0011 (0.0008)	0.0011 (0.0012)	0.78	0.925
Firmicutes;Clostridia;Clostridiales;Lachnospiraceae;Oribacterium	Genus	0.0025 (0.0040)	0.0023 (0.0022)	0.264	0.458
Firmicutes;Clostridia;Clostridiales;Lachnospiraceae;Stomatobaculum	Genus	0.0007 (0.0007)	0.0012 (0.0014)	0.005	0.021
Firmicutes;Clostridia;Clostridiales;Lachnospiraceae;Other	Genus	0.0005 (0.0009)	0.0007 (0.0013)	0.331	0.520
Firmicutes;Clostridia;Clostridiales;Peptococcaceae;Peptococcus	Genus	0.0001 (0.0002)	0.0004 (0.0008)	0.001	0.007*
Firmicutes;Clostridia;Clostridiales;Peptostreptococcaceae;Filifactor	Genus	0.0003 (0.0007)	0.0004 (0.0008)	0.055	0.125
Firmicutes;Clostridia;Clostridiales;Peptostreptococcaceae;Peptostreptococcus	Genus	0.0032 (0.0080)	0.0042 (0.0085)	0.072	0.156
Firmicutes;Clostridia;Clostridiales;Peptostreptococcaceae;[Eubacterium] yurii group	Genus	0.0001 (0.0003)	0.0001 (0.0003)	0.969	0.992
Firmicutes;Clostridia;Clostridiales;Ruminococcaceae;Ruminococcaceae UCG-014	Genus	0.0045 (0.0087)	0.0061 (0.0088)	<0.001	0.003*
Firmicutes;Erysipelotrichia;Erysipelotrichales;Erysipelotrichaceae;Solobacterium	Genus	0.0007 (0.0010)	0.0013 (0.0013)	<0.001	0.002*
Firmicutes;Negativicutes;Selenomonadales;Veillonellaceae;Anaeroglobus	Genus	0.0005 (0.0009)	0.0005 (0.0010)	0.604	0.815
Firmicutes;Negativicutes;Selenomonadales;Veillonellaceae;Dialister	Genus	0.0005 (0.0008)	0.0005 (0.0010)	0.294	0.481
Firmicutes;Negativicutes;Selenomonadales;Veillonellaceae;Megasphaera	Genus	0.0092 (0.0084)	0.0089 (0.0074)	0.575	0.806
Firmicutes;Negativicutes;Selenomonadales;Veillonellaceae;Selenomonas	Genus	0.0017 (0.0023)	0.0025 (0.0033)	0.009	0.032
Firmicutes;Negativicutes;Selenomonadales;Veillonellaceae;Selenomonas 3	Genus	0.0054 (0.0066)	0.0096 (0.0139)	0.001	0.007*
Firmicutes;Negativicutes;Selenomonadales;Veillonellaceae;Selenomonas 4	Genus	0.0004 (0.0010)	0.0006 (0.0010)	0.01	0.033
Firmicutes;Negativicutes;Selenomonadales;Veillonellaceae;Veillonella	Genus	0.1303 (0.0917)	0.1171 (0.0831)	0.005	0.022
Firmicutes;Negativicutes;Selenomonadales;Veillonellaceae;uncultured	Genus	0.0018 (0.0058)	0.0027 (0.0068)	0.026	0.070
Firmicutes;Negativicutes;Selenomonadales;Veillonellaceae;Other	Genus	0.0028 (0.0040)	0.0048 (0.0075)	0.001	0.007*
Fusobacteria;Fusobacteriia;Fusobacteriales;Fusobacteriaceae;Fusobacterium	Genus	0.0132 (0.0140)	0.0132 (0.0120)	0.703	0.867
Fusobacteria;Fusobacteriia;Fusobacteriales;Leptotrichiaceae;Leptotrichia	Genus	0.0183 (0.0155)	0.0152 (0.0126)	0.025	0.069
Fusobacteria;Fusobacteriia;Fusobacteriales;Leptotrichiaceae;Streptobacillus	Genus	0.0006 (0.0014)	0.0004 (0.0011)	0.024	0.069
Patescibacteria;Gracilibacteria;Absconditabacteriales (SR1);SR1 bacterium oral taxon 875;SR1 bacterium oral taxon 875	Genus	0.0009 (0.0026)	0.0010 (0.0033)	0.414	0.619
Patescibacteria;Gracilibacteria;Absconditabacteriales (SR1);candidate division SR1 bacterium MGEHA;candidate division SR1 bacterium MGEHA	Genus	0.0007 (0.0012)	0.0008 (0.0017)	0.955	0.992
Patescibacteria;Gracilibacteria;Absconditabacteriales (SR1);Other;Other	Genus	0.0006 (0.0015)	0.0008 (0.0026)	0.118	0.238
Patescibacteria;Gracilibacteria;JGI 0000069-P22;Gracilibacteria bacterium oral taxon 872;Gracilibacteria bacterium oral taxon 872	Genus	0.0001 (0.0002)	0.0001 (0.0005)	0.625	0.830
Patescibacteria;Saccharimonadia;Saccharimonadales;Saccharimonadaceae;TM7 phylum sp. oral clone DR034	Genus	0.0002 (0.0005)	0.0002 (0.0005)	0.862	0.977
Proteobacteria;Alphaproteobacteria;Rickettsiales;Mitochondria;Other	Genus	0.0000 (0.0001)	0.0000 (0.0001)	0.151	0.291
Proteobacteria;Gammaproteobacteria;Betaproteobacteriales;Burkholderiaceae;Lautropia	Genus	0.0096 (0.0163)	0.0144 (0.0248)	<0.001	0.003*
Proteobacteria;Gammaproteobacteria;Betaproteobacteriales;Burkholderiaceae;Other	Genus	0.0002 (0.0008)	0.0003 (0.0016)	0.442	0.648
Proteobacteria;Gammaproteobacteria;Betaproteobacteriales;Neisseriaceae;Neisseria	Genus	0.0536 (0.0497)	0.0354 (0.0351)	<0.001	<0.001*
Proteobacteria;Gammaproteobacteria;Betaproteobacteriales;Neisseriaceae;Other	Genus	0.0020 (0.0025)	0.0014 (0.0024)	0.008	0.030
Proteobacteria;Gammaproteobacteria;Cardiobacteriales;Cardiobacteriaceae;Cardiobacterium	Genus	0.0002 (0.0004)	0.0003 (0.0006)	0.66	0.838
Proteobacteria;Gammaproteobacteria;Pasteurellales;Pasteurellaceae;Actinobacillus	Genus	0.0056 (0.0083)	0.0038 (0.0053)	0.012	0.039
Proteobacteria;Gammaproteobacteria;Pasteurellales;Pasteurellaceae;Aggregatibacter	Genus	0.0086 (0.0116)	0.0060 (0.0077)	0.002	0.010*
Proteobacteria;Gammaproteobacteria;Pasteurellales;Pasteurellaceae;Haemophilus	Genus	0.0381 (0.0329)	0.0267 (0.0241)	<0.001	<0.001*
Proteobacteria;Gammaproteobacteria;Pasteurellales;Pasteurellaceae;Other	Genus	0.0008 (0.0021)	0.0017 (0.0035)	0.027	0.070
Proteobacteria;Gammaproteobacteria;Pseudomonadales;Moraxellaceae;Moraxella	Genus	0.0002 (0.0008)	0.0003 (0.0009)	0.906	0.992
Proteobacteria;Gammaproteobacteria;Pseudomonadales;Pseudomonadaceae;Pseudomonas	Genus	0.0004 (0.0007)	0.0011 (0.0018)	<0.001	0.002*
Spirochaetes;Spirochaetia;Spirochaetales;Spirochaetaceae;Treponema 2	Genus	0.0064 (0.0134)	0.0076 (0.0180)	0.718	0.872
Synergistetes;Synergistia;Synergistales;Synergistaceae;Fretibacterium	Genus	0.0003 (0.0006)	0.0004 (0.0008)	0.251	0.445
Tenericutes;Mollicutes;Mollicutes RF39;Firmicutes oral clone FM046;Firmicutes oral clone FM046	Genus	0.0001 (0.0004)	0.0001 (0.0002)	0.529	0.763
Tenericutes;Mollicutes;Mycoplasmatales;Mycoplasmataceae;Mycoplasma	Genus	0.0003 (0.0007)	0.0003 (0.0007)	0.644	0.838
*Determined to be signficant at a Benjamini-Hochberg false discovery rate (FDR) <0.01.

## Sheet: Table S7
Supplemental Table 7. Comparability of Scope mouthwash to OMNIgene ORAL kit oral samples for the relative abundance of three alpha-diversity metrics, four beta-diversity matrices and three phyla using intraclass correlation coefficients (ICC) from Gonbad and Yazd, Iran
	Pooled analyzed		Gonbad		Yazd
	ICC	95% CI	ICC	95% CI	ICC	95% CI	p-heterogeneity
Observed species	0.56	0.34, 0.72	0.54	0.19, 0.74	0.57	0.27, 0.84	0.812
Faith’s PD	0.66	0.48, 0.79	0.64	0.36, 0.78	0.66	0.40, 0.85	0.844
Shannon index	0.55	0.36, 0.70	0.53	0.17, 0.74	0.58	0.29, 0.76	0.658
Bray-Curtis	0.79	0.69, 0.86	0.8	0.63, 0.91	0.73	0.57, 0.83	0.287
Generalized UniFrac	0.7	0.55, 0.81	0.78	0.61, 0.87	0.47	0.13, 0.69	0.002*
Unweighted UniFrac	0.78	0.67, 0.86	0.76	0.57, 0.86	0.79	0.63, 0.90	0.645
Weighted UniFrac	0.67	0.49, 0.78	0.72	0.53, 0.84	0.48	0.14, 0.68	0.021*
Bacteroidetes	0.7	0.55, 0.81	0.76	0.59, 0.86	0.52	0.21, 0.71	0.015*
Firmicutes	0.69	0.54, 0.80	0.77	0.59, 0.87	0.62	0.34, 0.78	0.087
Proteobacteria	0.66	0.50, 0.77	0.64	0.40, 0.79	0.67	0.42, 0.80	0.756
*Determined to be signficant at a p-value <0.05.

## Sheet: Table S8
Supplemental Table 8. Differential abundance analysis of phylum and genus level changes comparing OMNIgene ORAL kit samples to Scope mouthwash oral samples from Gonbad and Yazd, Iran
	Level	OMNIgene mean (SD)	Scope mouthwash mean (SD)	p.value	FDR
Actinobacteria	Phylum	0.0647 (0.0470)	0.0617 (0.0682)	0.045	0.077
Bacteroidetes	Phylum	0.3587 (0.1459)	0.4097 (0.1752)	0.001	0.002*
Cyanobacteria	Phylum	0.0001 (0.0005)	0.0002 (0.0005)	0.67	0.731
Deinococcus-Thermus	Phylum	0.0000 (0.0001)	0.0002 (0.0005)	0.006	0.012
Epsilonbacteraeota	Phylum	0.0046 (0.0045)	0.0076 (0.0058)	<0.001	<0.001*
Firmicutes	Phylum	0.3355 (0.1222)	0.3380 (0.1194)	0.824	0.824
Fusobacteria	Phylum	0.0340 (0.0254)	0.0301 (0.0234)	0.214	0.311
Patescibacteria	Phylum	0.0018 (0.0053)	0.0025 (0.0047)	<0.001	<0.001*
Proteobacteria	Phylum	0.1968 (0.1347)	0.1438 (0.1222)	<0.001	<0.001*
Spirochaetes	Phylum	0.0029 (0.0065)	0.0056 (0.0123)	0.002	0.005*
Synergistetes	Phylum	0.0003 (0.0007)	0.0003 (0.0006)	0.519	0.623
Tenericutes	Phylum	0.0005 (0.0008)	0.0005 (0.0009)	0.233	0.311
Actinobacteria;Actinobacteria;Actinomycetales;Actinomycetaceae;Actinomyces	Genus	0.0111 (0.0081)	0.0141 (0.0117)	0.007	0.016
Actinobacteria;Actinobacteria;Actinomycetales;Actinomycetaceae;F0332	Genus	0.0001 (0.0002)	0.0001 (0.0004)	0.295	0.404
Actinobacteria;Actinobacteria;Bifidobacteriales;Bifidobacteriaceae;Alloscardovia	Genus	0.0001 (0.0002)	0.0002 (0.0005)	0.003	0.009*
Actinobacteria;Actinobacteria;Bifidobacteriales;Bifidobacteriaceae;Bifidobacterium	Genus	0.0008 (0.0027)	0.0008 (0.0018)	0.242	0.354
Actinobacteria;Actinobacteria;Bifidobacteriales;Bifidobacteriaceae;Scardovia	Genus	0.0004 (0.0011)	0.0008 (0.0014)	0.001	0.006*
Actinobacteria;Actinobacteria;Corynebacteriales;Corynebacteriaceae;Corynebacterium	Genus	0.0027 (0.0037)	0.0024 (0.0036)	0.572	0.681
Actinobacteria;Actinobacteria;Micrococcales;Micrococcaceae;Rothia	Genus	0.0453 (0.0427)	0.0398 (0.0628)	0.002	0.007*
Actinobacteria;Coriobacteriia;Coriobacteriales;Atopobiaceae;Atopobium	Genus	0.0041 (0.0039)	0.0031 (0.0029)	0.045	0.084
Bacteroidetes;Bacteroidia;Bacteroidales;Bacteroidales Incertae Sedis;Phocaeicola	Genus	0.0000 (0.0001)	0.0002 (0.0004)	0.002	0.007*
Bacteroidetes;Bacteroidia;Bacteroidales;Paludibacteraceae;F0058	Genus	0.0004 (0.0010)	0.0003 (0.0008)	0.939	0.962
Bacteroidetes;Bacteroidia;Bacteroidales;Porphyromonadaceae;Porphyromonas	Genus	0.0220 (0.0209)	0.0190 (0.0160)	0.062	0.11
Bacteroidetes;Bacteroidia;Bacteroidales;Prevotellaceae;Alloprevotella	Genus	0.0319 (0.0344)	0.0261 (0.0277)	0.002	0.007*
Bacteroidetes;Bacteroidia;Bacteroidales;Prevotellaceae;Prevotella	Genus	0.0468 (0.0387)	0.0552 (0.0489)	0.009	0.019
Bacteroidetes;Bacteroidia;Bacteroidales;Prevotellaceae;Prevotella 1	Genus	0.0005 (0.0018)	0.0006 (0.0023)	1	1
Bacteroidetes;Bacteroidia;Bacteroidales;Prevotellaceae;Prevotella 2	Genus	0.0011 (0.0015)	0.0012 (0.0018)	0.809	0.871
Bacteroidetes;Bacteroidia;Bacteroidales;Prevotellaceae;Prevotella 6	Genus	0.0210 (0.0199)	0.0323 (0.0301)	<0.001	<0.001*
Bacteroidetes;Bacteroidia;Bacteroidales;Prevotellaceae;Prevotella 7	Genus	0.2257 (0.1228)	0.2611 (0.1400)	0.006	0.014
Bacteroidetes;Bacteroidia;Bacteroidales;Prevotellaceae;Prevotella 9	Genus	0.0006 (0.0007)	0.0003 (0.0007)	0.027	0.053
Bacteroidetes;Bacteroidia;Bacteroidales;Rikenellaceae;Rikenellaceae RC9 gut group	Genus	0.0001 (0.0002)	0.0001 (0.0004)	0.835	0.887
Bacteroidetes;Bacteroidia;Bacteroidales;Tannerellaceae;Tannerella	Genus	0.0007 (0.0009)	0.0008 (0.0011)	0.315	0.426
Bacteroidetes;Bacteroidia;Flavobacteriales;Flavobacteriaceae;Capnocytophaga	Genus	0.0048 (0.0067)	0.0086 (0.0115)	<0.001	<0.001*
Bacteroidetes;Bacteroidia;Flavobacteriales;Weeksellaceae;Bergeyella	Genus	0.0027 (0.0035)	0.0030 (0.0042)	0.445	0.556
Bacteroidetes;Bacteroidia;Sphingobacteriales;Lentimicrobiaceae;uncultured eubacterium E1-K9	Genus	0.0002 (0.0006)	0.0002 (0.0005)	0.587	0.683
Cyanobacteria;Oxyphotobacteria;Chloroplast;Other;Other	Genus	0.0001 (0.0005)	0.0001 (0.0005)	0.66	0.748
Deinococcus-Thermus;Deinococci;Thermales;Thermaceae;Thermus	Genus	0.0000 (0.0001)	0.0001 (0.0004)	0.029	0.054
Epsilonbacteraeota;Campylobacteria;Campylobacterales;Campylobacteraceae;Campylobacter	Genus	0.0046 (0.0045)	0.0076 (0.0058)	<0.001	<0.001*
Firmicutes;Bacilli;Bacillales;Bacillaceae;Geobacillus	Genus	0.0000 (0.0001)	0.0004 (0.0009)	<0.001	0.001*
Firmicutes;Bacilli;Bacillales;Family XI;Gemella	Genus	0.0064 (0.0068)	0.0174 (0.0193)	<0.001	<0.001*
Firmicutes;Bacilli;Lactobacillales;Aerococcaceae;Abiotrophia	Genus	0.0003 (0.0007)	0.0011 (0.0019)	<0.001	0.001*
Firmicutes;Bacilli;Lactobacillales;Carnobacteriaceae;Granulicatella	Genus	0.0090 (0.0049)	0.0086 (0.0049)	0.401	0.508
Firmicutes;Bacilli;Lactobacillales;Lactobacillaceae;Lactobacillus	Genus	0.0007 (0.0019)	0.0040 (0.0104)	<0.001	<0.001*
Firmicutes;Bacilli;Lactobacillales;Streptococcaceae;Streptococcus	Genus	0.1608 (0.1149)	0.1336 (0.0863)	0.006	0.014
Firmicutes;Bacilli;Lactobacillales;Other;Other	Genus	0.0034 (0.0054)	0.0035 (0.0065)	0.894	0.938
Firmicutes;Clostridia;Clostridiales;Clostridiales vadinBB60 group;Clostridiales bacterium canine oral taxon 162	Genus	0.0000 (0.0001)	0.0001 (0.0002)	0.346	0.453
Firmicutes;Clostridia;Clostridiales;Family XI;Parvimonas	Genus	0.0016 (0.0023)	0.0011 (0.0016)	0.168	0.275
Firmicutes;Clostridia;Clostridiales;Family XIII;Mogibacterium	Genus	0.0002 (0.0004)	0.0003 (0.0005)	0.332	0.441
Firmicutes;Clostridia;Clostridiales;Family XIII;[Eubacterium] brachy group	Genus	0.0003 (0.0004)	0.0000 (0.0002)	<0.001	<0.001*
Firmicutes;Clostridia;Clostridiales;Family XIII;[Eubacterium] nodatum group	Genus	0.0008 (0.0010)	0.0005 (0.0007)	0.001	0.003*
Firmicutes;Clostridia;Clostridiales;Family XIII;[Eubacterium] saphenum group	Genus	0.0001 (0.0004)	0.0003 (0.0006)	0.065	0.11
Firmicutes;Clostridia;Clostridiales;Lachnospiraceae;Butyrivibrio 2	Genus	0.0003 (0.0007)	0.0001 (0.0004)	0.002	0.007*
Firmicutes;Clostridia;Clostridiales;Lachnospiraceae;Catonella	Genus	0.0007 (0.0012)	0.0003 (0.0006)	0.003	0.009*
Firmicutes;Clostridia;Clostridiales;Lachnospiraceae;Johnsonella	Genus	0.0005 (0.0017)	0.0003 (0.0009)	0.018	0.037
Firmicutes;Clostridia;Clostridiales;Lachnospiraceae;Lachnoanaerobaculum	Genus	0.0026 (0.0023)	0.0010 (0.0009)	<0.001	<0.001*
Firmicutes;Clostridia;Clostridiales;Lachnospiraceae;Oribacterium	Genus	0.0063 (0.0126)	0.0021 (0.0037)	<0.001	<0.001*
Firmicutes;Clostridia;Clostridiales;Lachnospiraceae;Stomatobaculum	Genus	0.0011 (0.0012)	0.0007 (0.0007)	0.007	0.017
Firmicutes;Clostridia;Clostridiales;Lachnospiraceae;Other	Genus	0.0007 (0.0011)	0.0005 (0.0009)	0.212	0.327
Firmicutes;Clostridia;Clostridiales;Peptococcaceae;Peptococcus	Genus	0.0002 (0.0003)	0.0001 (0.0002)	0.061	0.11
Firmicutes;Clostridia;Clostridiales;Peptostreptococcaceae;Filifactor	Genus	0.0004 (0.0010)	0.0003 (0.0006)	0.259	0.367
Firmicutes;Clostridia;Clostridiales;Peptostreptococcaceae;Peptostreptococcus	Genus	0.0014 (0.0026)	0.0028 (0.0073)	0.008	0.018
Firmicutes;Clostridia;Clostridiales;Peptostreptococcaceae;[Eubacterium] yurii group	Genus	0.0001 (0.0004)	0.0001 (0.0003)	0.224	0.34
Firmicutes;Clostridia;Clostridiales;Ruminococcaceae;Ruminococcaceae UCG-014	Genus	0.0027 (0.0040)	0.0041 (0.0079)	0.002	0.007*
Firmicutes;Erysipelotrichia;Erysipelotrichales;Erysipelotrichaceae;Solobacterium	Genus	0.0023 (0.0022)	0.0006 (0.0009)	<0.001	<0.001*
Firmicutes;Negativicutes;Selenomonadales;Veillonellaceae;Anaeroglobus	Genus	0.0005 (0.0008)	0.0005 (0.0009)	0.931	0.962
Firmicutes;Negativicutes;Selenomonadales;Veillonellaceae;Dialister	Genus	0.0005 (0.0006)	0.0005 (0.0007)	0.654	0.748
Firmicutes;Negativicutes;Selenomonadales;Veillonellaceae;Megasphaera	Genus	0.0092 (0.0103)	0.0087 (0.0082)	0.248	0.357
Firmicutes;Negativicutes;Selenomonadales;Veillonellaceae;Selenomonas	Genus	0.0006 (0.0012)	0.0018 (0.0025)	<0.001	<0.001*
Firmicutes;Negativicutes;Selenomonadales;Veillonellaceae;Selenomonas 3	Genus	0.0026 (0.0049)	0.0057 (0.0063)	<0.001	<0.001*
Firmicutes;Negativicutes;Selenomonadales;Veillonellaceae;Selenomonas 4	Genus	0.0001 (0.0003)	0.0004 (0.0009)	0.009	0.019
Firmicutes;Negativicutes;Selenomonadales;Veillonellaceae;Veillonella	Genus	0.1163 (0.0704)	0.1313 (0.0907)	0.064	0.11
Firmicutes;Negativicutes;Selenomonadales;Veillonellaceae;uncultured	Genus	0.0013 (0.0034)	0.0016 (0.0052)	0.179	0.283
Firmicutes;Negativicutes;Selenomonadales;Veillonellaceae;Other	Genus	0.0010 (0.0015)	0.0027 (0.0037)	<0.001	<0.001*
Fusobacteria;Fusobacteriia;Fusobacteriales;Fusobacteriaceae;Fusobacterium	Genus	0.0183 (0.0187)	0.0125 (0.0137)	<0.001	0.002*
Fusobacteria;Fusobacteriia;Fusobacteriales;Leptotrichiaceae;Leptotrichia	Genus	0.0152 (0.0120)	0.0169 (0.0146)	0.239	0.354
Fusobacteria;Fusobacteriia;Fusobacteriales;Leptotrichiaceae;Streptobacillus	Genus	0.0003 (0.0010)	0.0005 (0.0013)	0.178	0.283
Patescibacteria;Gracilibacteria;Absconditabacteriales (SR1);SR1 bacterium oral taxon 875;SR1 bacterium oral taxon 875	Genus	0.0008 (0.0032)	0.0010 (0.0031)	0.49	0.603
Patescibacteria;Gracilibacteria;Absconditabacteriales (SR1);candidate division SR1 bacterium MGEHA;candidate division SR1 bacterium MGEHA	Genus	0.0003 (0.0004)	0.0006 (0.0011)	0.004	0.010*
Patescibacteria;Gracilibacteria;Absconditabacteriales (SR1);Other;Other	Genus	0.0004 (0.0021)	0.0005 (0.0014)	0.023	0.045
Patescibacteria;Gracilibacteria;JGI 0000069-P22;Gracilibacteria bacterium oral taxon 872;Gracilibacteria bacterium oral taxon 872	Genus	0.0000 (0.0001)	0.0000 (0.0001)	0.529	0.643
Patescibacteria;Saccharimonadia;Saccharimonadales;Saccharimonadaceae;TM7 phylum sp. oral clone DR034	Genus	0.0001 (0.0002)	0.0002 (0.0005)	0.727	0.793
Proteobacteria;Alphaproteobacteria;Rickettsiales;Mitochondria;Other	Genus	0.0001 (0.0004)	0.0000 (0.0001)	0.003	0.008*
Proteobacteria;Gammaproteobacteria;Betaproteobacteriales;Burkholderiaceae;Lautropia	Genus	0.0061 (0.0122)	0.0108 (0.0159)	<0.001	<0.001*
Proteobacteria;Gammaproteobacteria;Betaproteobacteriales;Burkholderiaceae;Other	Genus	0.0002 (0.0015)	0.0002 (0.0007)	0.728	0.793
Proteobacteria;Gammaproteobacteria;Betaproteobacteriales;Neisseriaceae;Neisseria	Genus	0.0869 (0.0818)	0.0542 (0.0519)	<0.001	<0.001*
Proteobacteria;Gammaproteobacteria;Betaproteobacteriales;Neisseriaceae;Other	Genus	0.0034 (0.0060)	0.0020 (0.0029)	0.009	0.019
Proteobacteria;Gammaproteobacteria;Cardiobacteriales;Cardiobacteriaceae;Cardiobacterium	Genus	0.0003 (0.0005)	0.0002 (0.0005)	0.988	1
Proteobacteria;Gammaproteobacteria;Pasteurellales;Pasteurellaceae;Actinobacillus	Genus	0.0127 (0.0278)	0.0088 (0.0200)	<0.001	0.002*
Proteobacteria;Gammaproteobacteria;Pasteurellales;Pasteurellaceae;Aggregatibacter	Genus	0.0110 (0.0133)	0.0083 (0.0115)	0.003	0.009*
Proteobacteria;Gammaproteobacteria;Pasteurellales;Pasteurellaceae;Haemophilus	Genus	0.0739 (0.0619)	0.0507 (0.0617)	<0.001	<0.001*
Proteobacteria;Gammaproteobacteria;Pasteurellales;Pasteurellaceae;Other	Genus	0.0007 (0.0017)	0.0010 (0.0025)	0.163	0.271
Proteobacteria;Gammaproteobacteria;Pseudomonadales;Moraxellaceae;Moraxella	Genus	0.0003 (0.0013)	0.0002 (0.0007)	0.689	0.771
Proteobacteria;Gammaproteobacteria;Pseudomonadales;Pseudomonadaceae;Pseudomonas	Genus	0.0001 (0.0007)	0.0008 (0.0015)	<0.001	<0.001*
Spirochaetes;Spirochaetia;Spirochaetales;Spirochaetaceae;Treponema 2	Genus	0.0029 (0.0065)	0.0056 (0.0123)	0.002	0.007*
Synergistetes;Synergistia;Synergistales;Synergistaceae;Fretibacterium	Genus	0.0003 (0.0007)	0.0003 (0.0006)	0.577	0.681
Tenericutes;Mollicutes;Mollicutes RF39;Firmicutes oral clone FM046;Firmicutes oral clone FM046	Genus	0.0001 (0.0004)	0.0001 (0.0004)	0.379	0.489
Tenericutes;Mollicutes;Mycoplasmatales;Mycoplasmataceae;Mycoplasma	Genus	0.0003 (0.0007)	0.0004 (0.0007)	0.276	0.384
*Determined to be signficant at a Benjamini-Hochberg false discovery rate (FDR) <0.01.
